# Supplementary material for: Horizontal and vertical integrative analysis methods for mental disorders omics data
Source: Sci Rep. 2019 Sep 17;9:13430. doi: 10.1038/s41598-019-49718-5 (PMC6748966; doi:10.1038/s41598-019-49718-5)
Supplement: Supplementary file 2 — Table S1 [file 41598_2019_49718_MOESM2_ESM.xlsx]

## Sheet: Sheet1
Horizontal and vertical integrative analysis methods for mental disorders omics data
Shuaichao Wang, Xingjie Shi, Mengyun Wu, Shuangge Ma

## Sheet: loading of pcs of GE
	Schizophrenia												Bipolar
Gene name	Principal component1	Principal component2	Principal component3	Principal component4	Principal component5	Principal component6	Principal component7	Principal component8	Principal component9	Principal component10			Principal component1	Principal component2	Principal component3	Principal component4	Principal component5	Principal component6	Principal component7	Principal component8	Principal component9	Principal component10
BAD	0	0	0	0	0	0	0	0	0	0			0	0	0	0	0	0	0	0	0	0
KLHL13	0	0	0	0	0	0	0	0	0	0			0	0	0	0	0	0	0	0	0	0
CDC27	0	0	0	0	0	0	0	0	0	0			0	0	0	0	0	0	0	0	0	0
RHOBTB2	0	0	0	0	0	0	0	0	0	0			0	0	0	0	0	0	0	0	0	0
UBE3C	0	0	0	0	0	0	0	0	0	0			0	0	0	0	0	0	0	0	0	0
BRCA1	0	0	0	0	0	0	0	0	0	0			0	0	0	0	0	0	0	0	0	0
BIRC3	0	0	0	0	0	0	-0.723666	0	0	0			0	0	0	0	0	0	0	0	0	0.225834
UBA6	0	0	0	0	0	0	0	0	0	0			0	0	0	0	0	0	0	0	0	0
PIAS1	0	0	0	0	0	0	0	0	0	0			0	0	0	0	0	0	0	0	0	0
CUL3	0	0	0	0	0	0	0	0	0	0			0	0	0	0	0	0	0	0	0	0
CUL7	0	0	0	0	0	0	0	0	0	0			0	0	0	0	0	0	0	0	0	0
ERCC8	0	0	0	0	0	0	0	0	0	0			0	0	0	0	0	0	0	0	0	0
NEDD4L	0	0	0	0	0	0	0	0	0	0			0	0	0	0	0	0	0	0	0	0
MAPK9	0	0	0	0	0	0	0	0	0	0			0	0	0	0	0	0	0	0	0	0
PIK3CB	0	0	0	0	0	0	0	0	0	0			0	0	0	0	0	0	0	0	0	0
ANAPC4	0	0	0	0	0	0	0	0	0	0			0	0	0	0	0	0	0	0	0	0
CUL1	0	0	0	0	0	0	0	0	0	0			0	0	0	0	0	0	0	0	0	0
CAMK2B	0	0	0	0	0	0	0	0	0	0			0	0	0	0	0	0	0	0	0	0
NGFR	0	0	0	0	0	0	0	0	0	0			0	0	0	0	0	0	0	0	0	0
RHOA	0	0	0	0	0	0	0	0	0	0			0	0	0	0	0	0	0	0	0	0
MAOB	0	0	0	0	0	0	0	0	0	0			0	0	0	0	0	0	0	0	0	0
NEDD4	0	0	0	0	0.273634	0	0	0	0	0			0	0	0	0	0	0	0	0	0	0.974166
CAMK2A	0	0	0	0	0	0	0	0	0	0			0	0	0	0	0	0	0	0	0	0
CDC42	0	0	0	0	0	0	0	0	0	0			0	0	0	0	0	0	0	0	0	0
RPS6KA2	0	0	0	0	0	0	0	0	0	0			0	0	0	0	0	0	0	0	0	0
RPS6KA6	0	0	0	0	0	0	0	0	0	0			0	0	0	0	0	0	0	0	0	0
ALDH3A2	0	0	0	0	0	0	0	0	0	0			0	0	0	0	0	0	0	0	0	0
UBE2D1	0	0	0	0	0	0	0	0	0	0			0	0	0	0	0	0	0	0	0	0
FBXW11	0	0	0	0	0	0	0	0	0	0			0	0	0	0	0	0	0	0	0	0
ACAT1	0	0	0	0	0	0	0	0	0	0			0	0	0	0	0	0	0	0	0	0
MAP2K7	0	0	0	0	0	0	0	0	0	0			0	0	0	0	0	0	0	0	0	0
UBE2A	0	0	0	0	0	0	0	0	0	0			0	0	0	0	0	0	0	0	0	0
PIAS2	0	0	0	0	0	0	0	0	0	0			0	0	0	0	0	0	0	0	0	0
UBE2K	0	0	0	0	0	0	0	0	0	0			0	0	0	0	0	0	0	0	0	0
ITCH	0	0	0	0	0	0	0	0	0	0			0	0	0	0	0	0	0	0	0	0
TP73	0	0	0	0	0	0	0	0	0	0			0	0	0	0	0	0	0	0	0	0
UBE2D4	0	0	0	0	0	0	0	0	0	0			0	0	0	0	0	0	0	0	0	0
KEAP1	0	0	0	0	0	0	0	0	0	0			0	0	0	0	0	0	0	0	0	0
PSEN1	0	0	0	0	0	0	0	0	0	0			0	0	0	0	0	0	0	0	0	0
GSK3B	0	0	0	0	0	0	0	0	0	0			0	0	0	0	0	0	0	0	0	0
HADHA	0	0	0	0	0	0	0	0	0	0			0	0	0	0	0	0	0	0	0	0
HUWE1	-0.104791	0	0	0.155897	0	0	0	0	0	0			0	0	0.225834	0	0	0	0	0	0	0
BAX	0	0	0	0	0	0	0	0	0	0			0	0	0	0	0	0	0	0	0	0
ANAPC5	0	0	0	0	0	0	0	0	0	0			0	0	0	0	0	0	0	0	0	0
IRAK3	0	0	0	0	0	0	0	0	0.929547	0			0	0	0	0	0	0	0	0	0	0
CDC23	0	0	0	0	0	0	0	0	0	0			0	0	0	0	0	0	0	0	0	0
MAP3K1	0	0	0	0	0	0	0	0	0	0			0	0	0	0	0	0	0	0	0	0
ABL1	0	0	0	0	0	0	0	0	0	0			0	0	0	0	0	0	0	0	0	0
CDC34	0	0	0	0	0	0	0	0	0	0			0	0	0	0	0	0	0	0	0	0
CRKL	0	0	0	0	0	0	0	0	0	0			0	0	0	0	0	0	0	0	0	0
PPIL2	0	0	0	0	0	0	0	0	0	0			0	0	0	0	0	0	0	0	0	0
MAPK1	0	0	0	0	0	0	0	-0.452677	0	0			0	0	0	0	0	0	0	0	0	0
RBX1	0	0	0	0	0	0	0	0	0	0			0	0	0	0	0	0	0	0	0	0
SOS2	0	0	0	0	0	0	0	0	0	0			0	0	0	0	0	0	0	0	0	0
RPS6KA5	0	0	0	0	0	0	0	0	0	0			0	0	0	0	0	0	0	0	0	0
NFKBIA	0	0	0	0	0	0	0	0	0	0			0	0	0	0	0	0	0	0	0	0
MID1	0	0	0	0	0	0	0	0	0	0			0	0	0	0	0	0	0	0	0	0
XIAP	0	0	0	0	0	0	0	0	0	0			0	0	0	0	0	0	0	0	0	0
MGRN1	0	0	0	0	0	0	0	0	0	0			0	0	0	0	0	0	0	0	0	0
MAPK3	0	0	0	0	0	0	0	0	0	0			0	0	0	0	0	0	0	0	0	0
STUB1	0	0	0	0	0	0.3356	0	0	0	0			0	0	0	0	0	0	0	0	0	0
UBE2I	0	0	0	0	0	0	0	0	0	0			0	0	0	0	0	0	0	0	0	0
CSK	0	0	0	0	0	0	0	0	0	0			0	0	0	0	0	0	0	0	0	0
HERC1	0	0	0	0	0	0	0	0	0	0			0	0	0	0	0	0	0	0	0	0
RIPK2	0	0	0	0	0	0	0	0	0	0			0	0	0	0	0	0	0	0	0	0
UBE2W	0	0	0	0	0	0	0	0	0	0			0	0	0	0	0	0	0	0	0	0
IKBKB	0	0	0	0	0	0	0	0	0	0			0	0	0	0	0	0	0	0	0	0
UBR5	0	0	0	0	0	0	0	0	0	0			0	0	0	0	0	0	0	0	0	0
NFKBIB	0	0	0	0	0	0	0	0	0	0			0	0	0	0	0	0	0	0	0	0
IL4I1	0	0	0	0	0	0	0	0	0	0			0	0	0	0	0	0	0	0	0	0
AKT2	0	0	0	0	0	0	0	0	0	0			0	0	0	0	0	0	0	0	0	0
PIAS4	0	0	0	0	0	0	0	0	0	0			0	0	0	0	0	0	0	0	0	0
FZR1	0	0	0	0	0	0	0	0	0	0			0	0	0	0	0	0	0	0	0	0
GCDH	0	0	0	0	0	0	0	0	0	0			0	0	0	0	0	0	0	0	0	0
PIK3R2	0	0	0	0	0	0	0	0	0	0			0	0	0	0	0	0	0	0	0	0
PIK3CG	0	0	0	0	0	0	-0.258746	0	0	0			0	0	0	0	0	0	0	0	0	0
OGDH	0	0	0	0	0	0	0	0	0	0			0	0	0	0	0	0	0	0	0	0
RAPGEF1	0	0	0	0	0	0	0	0	0	0			0	0	0	0	0	0	0	0	0	0
UBE2R2	0	0	0	0	0	0	0	0	0	0			0	0	0	0	0	0	0	0	0	0
MAPK8	0	0	0	0	0	0	0	0	0	0			0	0	0	0	0	0	0	0	0	0
CUL2	0	0	0	0	0	0	0	0	0	0			0	0	0	0	0	0	0	0	0	0
UBE2S	0	0	0	0	0	0	0	0	0	0			0	0	0	0	0	0	0	0	0	0
TRIM37	0	0	0	0	0	0	0	0	0	0			0	0	0	0	0	0	0	0	0	0
SMURF2	0	0	0	0	0	0	0	0	0	0			0	0	0	0	0	0	0	0	0	0
YWHAE	0	0	0	0	0	0.855492	0	0	0	0			0	0	0	0	0	0	0	0	0	0
NFKB1	0	0	0	0	0	0	0	0	0	0			0	0	0	0	0	0	0	0	0	0
UBE2D3	0	0	0	0	0	0	0	0	0	0			0	0	0	0	0	0	0	0	0	0
MAPK10	0	0	0	0	0	0	0	0	0	0			0	0	0	0	0	0	0	0	0	0
GAB1	0	0	0	0	0	0	0	0	0	0			0	0	0	0	0	0	0	0	0	0
AADAT	0	0	0	0	0	0	0	0	0	0			0	0	0	0	0	0	0	0	0	0
FBXW7	0	0	0	0	0	0	0	0	0	0			0	0	0	0	0	0	0	0	0	0
PRPF19	0	0	0	0	0	0	0	0	0	0			0	0	0	0	0	0	0	0	0	0
BIRC2	0	0	0	0	0	0	0	0	0	0			0	0	0	0	0	0	0	0	0	0
UBE4A	0	0	0	0	0	0	0	0	0	0			0	0	0	0	0	0	0	0	0	0
CBL	0	0	0	0	0	0	0	0	0	0			0	0	0	0	0	0	0	0	0	0
PRDM4	0	0	0	0	0	0	0	0	0	0			0	0	0	0	0	0	0	0	0	0
SH2B3	0	0	0	0	0	0	0	0	0	0			0	0	0	0	0	0	0	0	0	0
ALDH2	0	0	0	0	0	0	0	0	0	0			0	0	0	0	0	0	0	0	0	0
ARHGDIB	0	0	0	0	0	0	0	0	0	0			0	0	0	0	0	0	0	0	0	0
MAPK14	0	0	0	0	0	0	0	0	0	0			0	0	0	0	0	0	0	0	0	0
SKP1	-0.174234	0	0	0	0	0	0	0	0	0.419097			0	-0.974166	0	0	0	0	0	0	0	0
EHHADH	0	0	0	0	0.064054	0	0	0	0.11512	0			0	0	0	0	0	0	0	0	-0.225835	0
UBE3A	0	0	0	0	0	0	0	0	0	0			0	0	0	0	0	0	0	0	0	0
RNF7	0	0	0	0	0	0	0	0	0	0			0	0	0	0	0	0	0	0	0	0
CBLB	0	0	0	0	0	0	0	0	0	0			0	0	0	0	0	0	0	0	0	0
FANCL	0	0	0	0	0	0	0	0	0	0			0	0	0	0	0	0	0	0	0	0
BIRC6	0	0	0	0	0	0	0	0	0	0			0	0	0	0	0	0	0	0	0	0
SOS1	0	0	0	0	0	0	0	0	0	0			0	0	0	0	0	0	0	0	0	0
KYNU	0	0	0	0	0	0	0	0	0	0			0	0	0	0	0	0	0	0	0	0
RAP1A	0	0	0	0	0	0	0	0	0	0			0	0	0	0	0	0	0	0	0	0
FBXO2	0	0	0	0	0	0	0	0	0	0			0	0	0	0	0	0	0	0	0	0
WARS2	0	0	0	0	0	0	0	0	0	0			0	0	0	0	0	0	0	0	0	0
KMO	0	0	0	0	0	0	0	0	0	0			0	0	0	0	0	0	0	0	0	0
AKT3	0	0	0	0	0	0	0	0	0	0			0	0	0	0	0	0	0	0	0	0
CDC20	0	0	0	0	0	0	0	0	0	-0.0141336			0	0	0	0	0	0	0	0	0	0
PIK3R3	0	0	0	0	0	0	0	0	0	0			0	0	0	0	0	0	0	0	0	0
FASLG	0	0	0	0	0.861365	0	0	0	0	0			0	0	0	0	0	0	0	0.171225	0	0
RPS6KA1	0	0	0	0	0	0	0	0	0	0			0	0	0	0	0	0	0	0	0	0
FOXO3	0	0	0	0	0	0	0	0	0	0			0	0	0	0	0	0	0	0	0	0
UBE2B	0	0	0	0	0	0	0	0	0	0			0	0	0	0	0	0	0	0	0	0
TRIM32	0	0	0	0	0	0	0	0	0	0			0	0	0	0	0	0	0	0	0	0
ACAT2	0	0	0	0	0	0	0	0	0	0			0	0	0	0	0	0	0	0	0	0
CAT	0	0	0	0	0	0	0	0	0	0			0	0	0	0	0	0	0	0	0	0
PIK3CA	0	0	0	0	0	0	0	0	0	0			0	0	0	0	0	0	0	0	0	0
WWP1	0	0	0	0	0	0	0	0	0	0			0	0	0	0	0	0	0	0	0	0
PLCG1	0	0	0	0	0	0	0	0	0	0			0	0	0	0	0	0	0	0	0	0
UBA2	0	0	0	0	0	0	0	0	0	0			0	0	0	0	0	0	0	0	0	0
MAP2K2	0	0	0	0	0	0	0	0	0	0			0	0	0	0	0	0	0	0	0	0
RAP1B	0	0	0	0	0	0	0	0	0	0			0	0	0	0	0	0	0	0	0	0
ECHS1	0	0	0	0	0	0	0	0	0	0			0	0	0	0	0	0	0	0	0	0
YWHAH	0	0	0	0	0	0	0	0	0	0.836681			0	0	0	0	0	0	0	0	0	0
ATF4	0	0	0	0	0	0	0	0	0	0			0	0	0	0	0	0	0	0	0	0
HERC2	0	0	0	0	0	0	0	0	0	0			0	0	0	0	0	0	0	0	0	0
ANAPC13	0	0	0	0	0	0	0	0	0	0			0	0	0	0	0	0	0	0	0	0
TPH1	0	0.261068	0	0	0	0	0	0	0	0			0	0	0	0.225835	0	0	0	0	0	0
AANAT	0	0	0	0	0.423169	0	0	0	0	0			0	0	0	0	0	0	0	0	-0.974165	0
SHC2	0	0	0	0	0	0	0	0	0	0			0	0	0	0	0	0	0	0	0	0
CDC16	0	0	0	0	0	0	0	0	0	0			0	0	0	0	0	0	0	0	0	0
UBE2M	0	0	0	0	0	0	0	0	0	0			0	0	0	0	0	0	0	0	0	0
UBE4B	0	0	0	0	0	0	0	0	0	0			0	0	0	0	0	0	0	0	0	0
UBA1	0	0	0	0	0	0	0	0	0	0			0	0	0	0	0	0	0	0	0	0
IDO1	0	0	0	0	0	0	0	0	0	0			0	0	0	0	0	0	0	0	0	0
UBE2D2	0	0	0	0	0	0	0	0	0	0			0	0	0	0	0	0	0	0	0	0
PIAS3	0	0	0	0	0	0	0	0	0	0			0	0	0	0	0	0	0	0	0	0
RAF1	0	0	0	0	0	0	0	0	0	0			0	0	0	0	0	0	0	0	0	0
UBE2G1	0	0	0	0	0	0	0	0	0	0			0	0	0	0	0	0	0	0	0	0
DDC	0	0	0	0	0	0	0	0	0	-0.352311			0	0	0	0	0	0	0	0	0	0
IRS4	0	0	0	0	0	0	0	0	0	0			0	0	0	0	0	0	0	0	0	0
KRAS	0	0	0	0	0	0	0	0	0	0			0	0	0	0	0	0	0	0	0	0
IRAK2	0	0	0	0	0	0	0	0	0	0			0	0	0	0	0	0	0	0	0	0
VHL	0	0	0	0	0	0	0	0	0	0			0	0	0	0	0	0	0	0	0	0
SORT1	0	0	0	0	0	0	0	0	0	0			0	0	0	0	0	0	0	0	0	0
NGF	0	0	0	0	0	0	0	0	0	0			0	0	0	0	0	0	0	0	0	0
YWHAQ	0	-0.225545	0	0	0	0	0	0	0	0			0	0	0	0	0.974166	0	0	0	0	0
KIDINS220	0	0	0	0	0	0	0	0	0	0			0	0	0	0	0	0	0	0	0	0
DDB2	0	0	0	0	0	0	0	0	0	0			0	0	0	0	0	0	0	0	0	0
MDM2	0	0	0	0	0	0	0	0	0	0			0	0	0	0	0	0	0	0	0	0
RAC1	0	0	0	0.636029	0	0	0	0	0	0			0	0	0	0	0	0	0.225834	0	0	0
ALDH1B1	0	0	0	0	0	0	0	0	0	0			0	0	0	0	0	0	0	0	0	0
MAP2K5	0	0	0	0	0	0	0	0	0	0			0	0	0	0	0	0	0	0	0	0
CYP1B1	0	0	0	0	0	0	0	0	0	0			0	0	0	0	0	0	0	0	0	0
AOX1	0	0	0	0	0	0	0	0	0	0			0	0	0	0	0	0	0	0	0	0
HADH	0	0	0	0	0	0	0	0	0	0			0	0	0	0	0	0	0	0	0	0
TPH2	0	0.22417	0	0	0	0	0	0	0	0			0	0	0	0.974166	0	0	0	0	0	0
CUL4A	0	0	0	0	0	0	0	0	0	0			0	0	0	0	0	0	0	0	0	0
WARS	0	0	0	0	0	0	0	0	0	0			0	0	0	0	0	0	0	0	0	0
UBE2Q2	0	0	0	0	0	0	0	0	0	0			0	0	0	0	0	0	0	0	0	0
PML	0	0	0	0	0	0	0	0	0	0			0	0	0	0	0	0	0	0	0	0
CYP1A1	0	0	0	0	0	0	0	0	0	0			0	0	0	0	0	0	0	0	0	0
CYP1A2	0	0	0	0	0	0	0	0	0	0			0	0	0	0	0	0	0	0	0	0
NTRK3	0	0	0	0	0	0	0	0	0	0			0	0	0	0	0	0	0	0	0	0
DET1	0	0	0	0	0	0	0	0	0	0			0	0	0	0	0	0	0	0	0	0
PIK3R5	0	0	0	0	0	0	0	0	0	0			0	0	0	0	0	0	0	0	0	0
TP53	0	0	0	0	0	0	0	0	0	0			0	0	0	0	0	0	0	0	0	0
ARHGDIA	0	0	0	0	0	0	0	0	0	0			0	0	0	0	0	0	0	0	0	0
ANAPC11	0	0	0	0	0	0	0	0	0	0			0	0	0	0	0	0	0	0	0	0
AKT1	0	0	0	0	0	0	0	0	0	0			0	0	0	0	0	0	0	0	0	0
SAE1	0	0	0	0	0	0	0	0	0	0			0	0	0	0	0	0	0	0	0	0
CBLC	0	0	0	0	0	0	0	0	0	0			0	0	0	0	0	0	0	0	0	0
ALDH9A1	0	0	0	0	0	0	0	0	0	0			0	0	0	0	0	0	0	0	0	0
UBA3	0	0	0	0	0	0	0	0	0	0			0	0	0	0	0	0	0	0	0	0
CAMK2D	0	0	0	0	0	0	0	0	0	0			0	0	0	0	0	0	0	0	0	0
SKP2	0	0	0	0	0	0	0	0	0	0			0	0	0	0	0	0	0	0	0	0
PIK3R1	0	0	0	0	0	0	0	0	0	0			0	0	0	0	0	0	0	0	0	0
NFKBIE	0	0	0	0	0	0	0	0	0	0			0	0	0	0	0	0	0	0	0	0
NTRK2	0	0	0	0	0	0	0	0	0	0			0	0	0	0	0	0	0	0	0	0
SHC3	0	0	0	0	0	0	0	0	0	0			0	0	0	0	0	0	0	0	0	0
HERC4	0	0	0	0	0	0	0	0	0	0			0	0	0	0	0	0	0	0	0	0
CAMK2G	0	0	0	0	0	0	0	0	0	0			0	0	0	0	0	0	0	0	0	0
UBE3B	0	0	0	0	0	0	0	0	0	0			0	0	0	0	0	0	0	0	0	0
TDO2	0	0	0	0	0	0	0	0	0	0			0	0	0	0	0	0	0	0	0	0
FBXO4	0	0	0	0	0	0	0	0	0	0			0	0	0	0	0	0	0	0	0	0
PDK1	0	0	0	0	0	0	0	0	0	0			0	0	0	0	0	0	0	0	0	0
CAMK4	0	0	0	0	0	0	0	0	0	0			0	0	0	0	0	0	0	0	0	0
ACMSD	0	0.911439	0	0	0	0	0	0	0	0			0	0	-0.974166	0	0	0	0	0	0	0
TRIP12	0	0	0	0	0	0	0	0	0	0			0	0	0	0	0	0	0	0	0	0
UBE2L6	0	0	0	0	0	0	0	0	0	0			0	0	0	0	0	0	0	0	0	0
MAPK13	0	0	0	0	0	0	0	0	0	0			0	0	0	0	0	0	0	0	0	0
BRAF	0	0	0	0	0	0	0	0	0	0			0	0	0	0	0	0	0	0	0	0
CUL4B	0	0	0	0	0	0	0	0	0	0			0	0	0	0	0	0	0	0	0	0
UBE2Z	0	0	0	0	0	0	0	0	0	0			0	0	0	0	0	0	0	0	0	0
CALM3	0	0	0	0	0	0	0	0	0	0			0	0	0	0	0	0	0	0	0	0
UBE2J2	0	0	0	0	0	0	0	0	0	0			0	0	0	0	0	0	0	0	0	0
AIRE	0	0	0	0	0	0	0	0	0	0			0	0	0	0	0	0	0	0	0	0
SHC1	0	0	0	0	0	0	0	0	0	0			0	0	0	0	0	0	0	0	0	0
UBE2Q1	0	0	0	0	0	0	0	0	0	0			0	0	0	0	0	0	0	0	0	0
SH2B2	0	0	0	0	0	0	0	0	0	0			0	0	0	0	0	0	0	0	0	0
RPS6KA4	0	0	0	0	0	0	0	0	0	0			0	0	0	0	0	0	0	0	0	0
HAAO	0	0	0	0	0	0	0	0	0	0			0	0	0	0	0	0	0	0	0	0
MAPKAPK2	0	0	0	0	0	0	0	0	0	0			0	0	0	0	0	0	0	0	0	0
RCHY1	0	0	0	0	0	0	0	0	0	0			0	0	0	0	0	0	0	0	0	0
PRKCD	0	0	0	0	0	0	0	0	0	0			0	0	0	0	0	0	0	0	0	0
ANAPC10	0	0	0	0	0	0	0	0	0	0			0	0	0	0	0	0	0	0	0	0
ALDH7A1	0	0	0	0	0	0	0	0	0	0			0	0	0	0	0	0	0	0	0	0
YWHAZ	0	0	0	0.75165	0	0	0	0	0	0			0	0	0	0	0	0	0.974166	0	0	0
BTRC	0	0	0	0	0	0	0	0	0	0			0	0	0	0	0	0	0	0	0	0
FRS2	0	0	0	0	0	0	0	0	0	0			0	0	0	0	0	0	0	0	0	0
CUL5	0	0	0	0	0	0	0	0	0	0			0	0	0	0	0	0	0	0	0	0
MAPK7	0	0	0	0	0	0	0	0	0	0			0	0	0	0	0	0	0	0	0	0
YWHAB	-0.353587	0	0	0	0	0	0	0	0	0			-0.225834	0	0	0	0	0	0	0	0	0
CRK	0	0	0	0	0	0	0	0	0	0			0	0	0	0	0	0	0	0	0	0
DDB1	0	0	0	0	0	0	0	0	0	0			0	0	0	0	0	0	0	0	0	0
MAP2K1	0	0	0	0	0	0	0	0	0	0			0	0	0	0	0	0	0	0	0	0
IRS1	0	0	0	0	0	0	0	0	0	0			0	0	0	0	0	0	0	0	0	0
CALML6	0	0	0	0	0	-0.392441	0	0	0	0			0	0	0	0	0	0	0	0.0445506	0	0
YWHAG	-0.909518	0	0	0	0	0	0	0	0	0			-0.974166	0	0	0	0	0	0	0	0	0
UBE2E3	0	0	0	0	0	0	0	0	0	0			0	0	0	0	0	0	0	0	0	0
UBE2E1	0	0	0	0	0	0	0	0	0	0			0	0	0	0	0	0	0	0	0	0
ZNF274	0	0	0	0	0	0	0	0	0	0			0	0	0	0	0	0	0	0	0	0
PIK3CD	0	0	0	0	0	0	0	0	0	0			0	0	0	0	0	0	0	0	0	0
BCL2	0	0	0	0	0	0	0	0	0	0			0	0	0	0	0	0	0	0	0	0
RELA	0	0	0	0	0	0	0	0	0	0			0	0	0	0	0	0	0	0	0	0
HRAS	0	0	0	0	0	0	0	0	0	0			0	0	0	0	0	0	0	0	0	0
FBXW8	0	0	0	-0.0786461	0	0	0	0	0.105795	0			0	0	0	0	0	0	0	0.984224	0	0
UBE2C	0	0	0	0	0	0	0	0	0	0			0	0	0	0	0	0	0	0	0	0
TRAF6	0	0	0	0	0	0	0	0	0	0			0	0	0	0	0	0	0	0	0	0
UBE2O	0	0	0	0	0	0	0	0	0	0			0	0	0	0	0	0	0	0	0	0
ANAPC2	0	0	0	0	0	0	0	0	0	0			0	0	0	0	0	0	0	0	0	0
CDC26	0	0	0	0	0	0	0	0	0	0			0	0	0	0	0	0	0	0	0	0
BDNF	0	0	0	0	0	0	0	0	0	0			0	0	0	0	0	0	0	0	0	0
RPS6KA3	0	0	0	0	0	0	0	0	0	0			0	0	0	0	0	0	0	0	0	0
UBE2U	0	0	0.750827	0	0	0	0	0	0	0			0	0	0	0	-0.225834	0	0	0	0	0
JUN	0	0	0	0	0	0	0	0	0	0			0	0	0	0	0	0	0	0	0	0
GRB2	0	0	0	0	0	0	0	0	0	0			0	0	0	0	0	0	0	0	0	0
UBE2N	0	0	0	0	0	0	0	0	0	0			0	0	0	0	0	0	0	0	0	0
SH2B1	0	0	0	0	0	0	0	0	0	0			0	0	0	0	0	0	0	0	0	0
CALML3	0	0	0	0	0	0	0	0	0	0			0	0	0	0	0	0	0	0	0	0
CALML5	0	0	0	0	0	-0.0386901	0	0	0.225423	0			0	0	0	0	0	0	0	0	0	0
MAGED1	0	0	0	0	0	0	0	0	0	0			0	0	0	0	0	0	0	0	0	0
PTPN11	0	0	0	0	0	0	0	-0.820533	0	0			0	0	0	0	0	0	0	0	0	0
UBE2E2	0	0	0	0	0	0	0	0	0	0			0	0	0	0	0	0	0	0	0	0
AFMID	0	0	0	0	0	0	0	0	0	0			0	0	0	0	0	0	0	0	0	0
UBE2F	0	0	0	0	0	0	0	0	0	0			0	0	0	0	0	0	0	0	0	0
IRAK1	0	0	0	0	0	0	0	0	0	0			0	0	0	0	0	0	0	0	0	0
SOCS3	0	0	0	0	0	0	0	0	0	0			0	0	0	0	0	0	0	0	0	0
UBE2G2	0	0	0	0	0	0	0	0	0	0			0	0	0	0	0	0	0	0	0	0
UBOX5	0	0	0	0	0	0	0	0	0	0			0	0	0	0	0	0	0	0	0	0
SOCS1	0	0	0	0	0	0	0	0	0	0			0	0	0	0	0	0	0	0	0	0
MAPK11	0	0	0	0	0	0	0	0	0	0			0	0	0	0	0	0	0	0	0	0
SHC4	0	0	0	0	0	0	0	0	0	0			0	0	0	0	0	0	0	0	0	0
UBE2L3	0	0	0	0	0	0	0	0	0	0			0	0	0	0	0	0	0	0	0	0
NTF3	0	0	0	0	0	0	0	0	0	0			0	0	0	0	0	0	0	0	0	0
IRS2	0	0	0	0	0	0	0	0	0	0			0	0	0	0	0	0	0	0	0	0
UBE2H	0	0	0	0	0	0	0	0	0	0			0	0	0	0	0	0	0	0	0	0
MAPK12	0	0	0	0	0	0	0	0	0	0			0	0	0	0	0	0	0	0	0	0
IDO2	0	0	0.634824	0	0	0	0	0	0	0			0	0	0	0	0	0.974166	0	0	0	0
MAOA	0	0	0	0	0	0	0	0	0	0			0	0	0	0	0	0	0	0	0	0
ASMT	0	0	0	0	0	0	0	0	0.246336	0			0	0	0	0	0	0	0	0	0	0
SIAH1	0	0	0	0	0	0	0	0	0	0			0	0	0	0	0	0	0	0	0	0
ANAPC7	0	0	0	0	0	0	0	0	0	0			0	0	0	0	0	0	0	0	0	0
MAP3K5	0	0	0	0	0	0	0	0	0	0			0	0	0	0	0	0	0	0	0	0
OGDHL	0	0	0	0	0	0	0	0	0	0			0	0	0	0	0	0	0	0	0	0
PLCG2	0	0	0	0	0	0	0	0	0	0			0	0	0	0	0	0	0	0	0	0
IRAK4	0	0	0	0	0	0	0	0	0	0			0	0	0	0	0	0	0	0	0	0
WWP2	0	0	0	0	0	0	0	0	0	0			0	0	0	0	0	0	0	0	0	0
NTRK1	0.080092	0	0.169639	0	0	0	0	0	0	0			0	0.225835	0	0	0	0	0	0	0	0
KLHL9	0	0	0	0	0	0	0	0	0	0			0	0	0	0	0	0	0	0	0	0
CALM1	0	0	0	0	0	0	0	0	0	0			0	0	0	0	0	0	0	0	0	0
SMURF1	0	0	0	0	0	0	0	0	0	0			0	0	0	0	0	0	0	0	0	0
UBE2J1	0	0	0	0	0	0	0	0	0	0			0	0	0	0	0	0	0	0	0	0
MAP3K3	0	0	0	0	0	0	0	0	0	0			0	0	0	0	0	0	0	0	0	0
NRAS	0	0	0	0	0	0	0	0	0	0			0	0	0	0	0	0	0	0	0	0
UBE2QL1	0	0	0	0	0	0	0	-0.349013	0	0			0	0	0	0	0	0	0	0	0	0
INMT	0	0	0.0669321	0	0	0	-0.639811	0	0	0			0	0	0	0	0	0.225834	0	0	0	0

## Sheet: loading of pcs of CNV
	Schizophrenia												Bipolar
Gene name	Principal component1	Principal component2	Principal component3	Principal component4	Principal component5	Principal component6	Principal component7	Principal component8	Principal component9	Principal component10		Principal component1	Principal component2	Principal component3	Principal component4	Principal component5	Principal component6	Principal component7	Principal component8	Principal component9	Principal component10
BAD	0	0	0	0	-0.0336164	0	0	0	0	0		0	0	0	0	0	0	0	0	0	0
CDC27	0	0	0	0	0	0	0	0	0	0		0	0	0	0	0	0	0	0	0	0
RHOBTB2	0	0	0	0	0	0	0	0	0	0		0	0	0	0	0	0	0	0	0	0
UBE3C	0	0	0	0	0	0	0	0	0	0		0	0	0	0	0	0	0	0	0	0
BRCA1	0	0	0	0	0	0	0	0	0	0		0	0	0	0	0	0	0	0	0	0
BIRC3	-0.000274936	0	0	0	0	0	0	0	0	0		-0.000306885	0	0	0	0	0	0	0	0	0
UBA6	-0.00775397	0	-0.640101	0	0	0	0	0	0	0		-0.00531934	0	-0.186545	0	0	0	0	0	0	0
PIAS1	0	0	0	0	0	0	0	0	0	0		-0.000182522	0	0	0	0	0	0	0	0	0
CUL3	0	0	0	0	0	0	0	0	0	0		-0.00245027	0	0	0	0	0	0	0	0	0
CUL7	0	0	0	0	0	0	0	0	0	0		0	0	0	0	0	0	0	0	0	0
ERCC8	0	0	0	0	0	0	0	0	0	0		-0.00165074	0	0	0	0	0	0	0	0	0
NEDD4L	0	0	0	0	0	0	0	0	0	0		0	0	0	0	0	0	0	0	0	0
MAPK9	0	0	0	0	0	0	0	0	0	0		0	0	0	0	0	0	0	0	0	0
PIK3CB	0	0	0	0	0	0	0	0	0	0		-0.00074621	0	0	0	0	0	0	0	0	0
ANAPC4	0	0	0	0	0	0	0	0	0	0		-0.000313506	0	0	0	0	0	0	0	0	0
CUL1	0	0	0	0	0	0	0	0	0	0		0	0	0	0	0	0	0	0	0	0
CAMK2B	0	0	0	0	0	0	0	0	0	0		0	0	0	0	0	0	0	0	0	0
NGFR	0	0	0	0	0	0	0	0	0	0		0	0	0	0	0	0	0	0	0	0
RHOA	0	0	0	0	0	-0.699402	0	0	0	0		0	0	0	0	0	0	-0.683801	0	0	0
NEDD4	0	0	0	0	0	0	0	0	0	0		-2.55693e-05	0	0	0	0	0	0	0	0	0
CAMK2A	0	0	0	0	0	0	0	0	0	0		-0.00034571	0	0	0	0	0	0	0	0	0
CDC42	0	0	0	0	0	0	0	0	0	0		0	0	0	0	0	0	0	0	0	0
RPS6KA2	0	0	0	0	0	0	0	0	0	0		0	0	0	0	0	0	0	0	0	0
ALDH3A2	0	0	0	0	0	0	0	0	0	0		0	0	0	0	0	0	0	0	0	0
UBE2D1	-0.00722785	0	0	0	0	0	0	0	0	0		-0.00594503	0	0	0	0	0	0	0	0	0
FBXW11	0	0	0	0	0	0	0	0	0	0		0	0	0	0	0	0	0	0	0	0
ACAT1	0	0	0	0	0	0	0	0	0	0		-0.000309469	0	0	0	0	0	0	0	0	0
MAP2K7	0	-0.0295386	0	0	0	0	0	-0.57735	0	0		0	-0.0298353	0	0	0	0	0	0	0	-0.5
PIAS2	0	0	0	0	0	0	0	0	0	0		0	0	0	0	0	0	0	0	0	0
UBE2K	-0.00417872	0	0	0	0	0	0	0	0	0		-0.00049714	0	0	0	0	0	0	0	0	0
ITCH	0	0	0	0	0	0	0	0	0	0		0	0	0	0	0	0	0	0	0	0
TP73	0	0	0	0	0	0	0	0	0	0		0	0	0	0	0	0	0	0	0	0
UBE2D4	0	0	0	0	0	0	0	0	0	0		0	0	0	0	0	0	0	0	0	0
KEAP1	0	-0.0295386	0	0	0	0	0	-0.57735	0	0		0	-0.0298353	0	0	0	0	0	0	0	-0.5
PSEN1	0	0	0	0	0	0	0	0	0	0		0	0	0	0	0	0	0	0	0	0
GSK3B	-0.00248092	0	0	0	0	0	0	0	0	0		-0.00114797	0	0	0	0	0	0	0	0	0
HADHA	0	0	0	0	0	0	0	0	0	0		0	0	0	0	0	0	0	0	0	0
BAX	0	0	0	0	0	0	0	0	0	-0.0359729		0	0	0	0	0	0	0	0	0	0
ANAPC5	0	0	0	0	0	0	0	0	0	0		0	0	0	0	0	0	0	0	0	0
IRAK3	0	0	0	0	0	0	0	0	0	0		-0.000552164	0	0	0	0	0	0	0	0	0
CDC23	0	0	0	0	0	0	0	0	0	0		-0.000737005	0	0	0	0	0	0	0	0	0
MAP3K1	0	0	0	0	0	0	0	0	0	0		-0.00163239	0	0	0	0	0	0	0	0	0
ABL1	0.00200546	0	0	0	0	0	0.113111	0	0	0		0	0	0	0	0	0	0	0	0	0
CDC34	0	-0.0394217	0	-0.447214	0	0	0	0	0	0		0	-0.038521	0	-0.447214	0	0	0	0	0	0
CRKL	0	0	0	0	0	0	0	0	0	0		0	0	0	0	0	0	0	0	0	0
PPIL2	0	0	0	0	0	0	0	0	0	0		0	0	0	0	0	0	0	0	0	0
MAPK1	0	0	0	0	0	0	0	0	0	0		0	0	0	0	0	0	0	0	0	0
RBX1	0.00117088	0	0	0	0	0	0	0	0	0		0	0	0	0	0	0	0	0	0	0
SOS2	0	0	0	0	0	0	0	0	0	0		0	0	0	0	0	0	0	0	0	0
RPS6KA5	0.000187186	0	0	0	0	0	0	0	0	0		0	0	0	0	0	0	0	0	0	0
NFKBIA	0	0	0	0	0	0	0	0	0	0		0	0	0	0	0	0	0	0	0	0
MGRN1	0	0	0	0	0	0	0	0	0	0		0	0	0	0	0	0	0	0	0	0
MAPK3	0	-0.00286357	0	0	-0.16812	0	0	0	0	-0.776833		0	0	0	0	0	0	0	0	0	0
STUB1	0	-0.0785608	0	0	0	-0.105263	0	0	0	0		0	-0.0737469	0	0	0	0	0	0	0	0
UBE2I	0	-0.978517	0	0	0	0	0	0	0	0		-0.00163507	-0.976957	0	0	0	0	0	0	0	0
CSK	0	0	0	0	0	0	0	0	0	0		-0.000182522	0	0	0	0	0	0	0	0	0
HERC1	0	0	0	0	0	0	0	0	0	0		-0.000182728	0	0	0	0	0	0	0	0	0
RIPK2	-0.00488891	0	0	0	0	0	0	0	0	0		-0.00635263	0	-0.686707	0	0	0	0	0	0	0
UBE2W	-0.00129027	0	0	0	0	0	0	0	0	0		-0.000214947	0	0	0	0	0	0	0	0	0
IKBKB	0	0	0	0	0	0	0	0	0	0		-0.00490099	0	0	0	0	0	0	0	0	0
UBR5	-0.00551971	0	0	0	0	0	0	0	0	0		-0.00589435	0	0	0	0	0	0	0	0	0
NFKBIB	0	0	0	0	0	0	0	0	0.0531382	0		0	0	0	0	0	0	0	0	0	0
IL4I1	0	0	0	0	0	0	0	0	0	-0.0359729		0	0	0	0	0	0	0	0	0	0
AKT2	0	0	0	0	0	0	0	0	0.0555752	0		0	0	0	0	0	0	0	0	0	0
PIAS4	0	-0.0394217	0	-0.447214	0	0	0	0	0	0		0	-0.038521	0	-0.447214	0	0	0	0	0	0
FZR1	0	-0.0394217	0	-0.447214	0	0	0	0	0	0		0	-0.038521	0	-0.447214	0	0	0	0	0	0
GCDH	0	-0.0295386	0	0	0	0	0	-0.57735	0	0		0	-0.0298353	0	0	0	0	0	0	0	-0.5
PIK3R2	0	-0.036682	0	0	0	-0.101584	0	0	0	0		0	-0.0298353	0	0	0	0	0	0	0	-0.5
PIK3CG	0	0	0	0	0	0	0	0	0	0		0	0	0	0	0	0	0	0	0	0
OGDH	0	0	0	0	0	0	0	0	0	0		0	0	0	0	0	0	0	0	0	0
RAPGEF1	0.00200546	0	0	0	0	0	0.113111	0	0	0		0	0	0	0	0	0	0	0	0	0
UBE2R2	0	0	0	0	0	0	0	0	0	0		0	0	0	0	0	0	0	0	0	0
MAPK8	0	0	0	0	0	0	0	0	0	0		0	0	0	0	0	0	0	0	0	0
CUL2	0	0	0	0	0	0	0	0	0	0		0	0	0	0	0	0	0	0	0	0
UBE2S	0	0	0	0	0	0	0	0	0.112543	0		0	0	0	0	0	0	0	0	0	0
TRIM37	0	0	0	0	0	0	0	0	0	0		0	0	0	0	0	0	0	0	0	0
SMURF2	0	0	0	0	0	0	0	0	0	0		0	0	0	0	0	0	0	0	0	0
YWHAE	0	0	0	0	0	0	0	0	0	0		0	0	0	0	0	0	0	0	0	0
NFKB1	-0.00765257	0	-0.0217362	0	0	0	0	0	0	0		-0.00508527	0	0	0	0.57735	0	0	0	0	0
UBE2D3	-0.00765257	0	-0.0217362	0	0	0	0	0	0	0		-0.00508527	0	0	0	0.57735	0	0	0	0	0
MAPK10	-0.00768334	0	-0.0238885	0	0	0	0	0	0	0		-0.00516144	0	-0.0154447	0	0	0.0829201	0	0	0	0
GAB1	-0.00715075	0	0	0	0	0	0	0	0	0		-0.00465716	0	0	0	0	0.0321805	0	-0.397765	0	0
AADAT	-0.00656021	0	0	0	0	0	0	0	0	0		-0.00413392	0	0	0	0	0.0603422	0	0	0.240909	0
FBXW7	-0.00784411	0	0	0	0	0	0	0	0	0		-0.00464623	0	0	0	0	0.0304975	0	-0.826781	0	0
PRPF19	0	0	0	0	0	0	0	0	0	0		0	0	0	0	0	0	0	0	0	0
BIRC2	-0.000274936	0	0	0	0	0	0	0	0	0		-0.000306885	0	0	0	0	0	0	0	0	0
UBE4A	0	0	0	0	0	0	0	0	0	0		-0.00102363	0	0	0	0	0	0	0	0	0
CBL	0	0	0	0	0	0	0	0	0	0		-0.00102363	0	0	0	0	0	0	0	0	0
PRDM4	0	0	0	0	0	0	0	0	0	0		0	0	0	0	0	0	0	0	0	0
SH2B3	0	0	0	0	0	0	0	0	0	0		0	0	0	0	0	0	0	0	0	0
ALDH2	0	0	0	0	0	0	0	0	0	0		0	0	0	0	0	0	0	0	0	0
ARHGDIB	0	0	0	0	0	0	0	0	0	0		-0.00131079	0	0	0	0	0	0	0	0	0
MAPK14	0	0	0	0	0	0	0	0	0	0		0	0	0	0	0	0	0	0	0	0
SKP1	0	0	0	0	0	0	0	0	0	0		-0.000737005	0	0	0	0	0	0	0	0	0
EHHADH	0	0	0	0	0	0	0	0	0	0		-0.00137236	0	0	0	0	0	0	0	0	0
UBE3A	0	0	0	0	0	0	0	0	0	0		0	0	0	0	0	0	0	0	0	0
RNF7	-0.00325475	0	0	0	0	0	0	0	0	0		-0.000835954	0	0	0	0	0	0	0	0	0
CBLB	-0.0051258	0	-0.761008	0	0	0	0	0	0	0		-0.00520283	0	0	0	0	0	0	0	0	0
FANCL	0	0	0	0	0	0	0	0	0	0		0	0	0	0	0	0	0	0	0	0
BIRC6	0	0	0	0	-0.959109	0	0	0	0	0		0	0	0	0	0	0.976001	0	0	0	0
SOS1	0	0	0	0	0	0	0	0	0	0		0	0	0	0	0	0	0	0	0	0
KYNU	-0.00402911	0	-0.091022	0	0	0	0	0	0	0		-0.00288338	0	0	0	0	0.0717097	0	0	0.551436	0
RAP1A	0	0	0	0	0	0	0	0	0	0		-0.00118314	0	0	0	0	0	0	0	0	0
FBXO2	0	0	0	0	0	0	0	0	0	0		0	0	0	0	0	0	0	0	0	0
WARS2	0	0	0	0	0	0	0	0	0	0		-0.00126864	0	0	0	0	0	0	0	0	0
KMO	0	0	0	0	0	0	0	0	0	0		0	0	0	0	0	0	0	0	0	0
AKT3	0	0	0	0	0	0	0	0	0	0		0	0	0	0	0	0	0	0	0	0
CDC20	0	0	0	0	0	0	0	0	0	0		0	0	0	0	0	0	0	0	0	0
PIK3R3	0	0	0	0	0	0	0	0	0	0		0	0	0	0	0	0	0	0	0	0
FASLG	0	0	0	0	0	0	0	0	0	0		-0.000176273	0	0	0	0	0	0	0	0	0
RPS6KA1	0	0	0	0	0	0	0	0	0	0		0	0	0	0	0	0	0	0	0	0
FOXO3	-0.00389897	0	0	0	0	0	0	0	0	0		-0.00277824	0	0	0	0	0	0	0	0	0
UBE2B	0	0	0	0	0	0	0	0	0	0		-0.000737005	0	0	0	0	0	0	0	0	0
TRIM32	0	0	0	0	0	0	0	0	0	0		0	0	0	0	0	0	0	0	0	0
ACAT2	0	0	0	0	0	0	0	0	0	0		0	0	0	0	0	0	0	0	0	0
CAT	0	0	0	0	0	0	0	0	0	0		-0.00134114	0	0	0	0	0	0	0	0	0
PIK3CA	0	0	0	0	0	0	0	0	0	0		-0.000593551	0	0	0	0	0	0	0	0	0
WWP1	-0.00453853	0	0	0	0	0	0	0	0	0		-0.0063582	0	-0.70207	0	0	0	0	0	0	0
PLCG1	0	0	0	0	0	0	0	0	0	0		0	0	0	0	0	0	0	0	0	0
UBA2	0	0	0	0	0	0	0	0	0	0		0	0	0	0	0	0	0	0	0	0
MAP2K2	0	-0.0394217	0	-0.447214	0	0	0	0	0	0		0	-0.038521	0	-0.447214	0	0	0	0	0	0
RAP1B	0	0	0	0	0	0	0	0	0	0		-0.000545211	0	0	0	0	0	0	0	0	0
ECHS1	0	0	0	0	0	0	0	0	0	0		0	0	0	0	0	0	0	0	0	0
YWHAH	0	0	0	0	0	0	0	0	0	0		0	0	0	0	0	0	0	0	0	0
ATF4	0.00117088	0	0	0	0	0	0	0	0	0		0	0	0	0	0	0	0	0	0	0
HERC2	0	0	0	0	0	0	0	0	0	0		0	0	0	0	0	0	0	0	0	0
ANAPC13	0	0	0	0	0	0	0	0	0	0		-0.000736799	0	0	0	0	0	0	0	0	0
TPH1	0	0	0	0	0	0	0	0	0	0		0	0	0	0	0	0	0	0	0	0
AANAT	-0.70666	0	0	0	0	0	0	0	0	0		-0.706823	0	0	0	0	0	0	0	0	0
SHC2	0	-0.0394217	0	-0.447214	0	0	0	0	0	0		0	-0.038521	0	-0.447214	0	0	0	0	0	0
CDC16	0	0	0	0	0	0	0	0	0	0		-0.000136262	0	0	0	0	0	0	0	0	0
UBE2M	0	0	0	0	0	0	0	0	0.700508	0		0	0	0	0	0	0	0	0	0	0
UBE4B	0	0	0	0	0	0	0	0	0	0		0	0	0	0	0	0	0	0	0	0
IDO1	0	0	0	0	0	0	0	0	0	0		-0.00472797	0	0	0	0	0	0	0	0	0
UBE2D2	0	0	0	0	0	0	0	0	0	0		-0.000722492	0	0	0	0	0	0	0	0	0
PIAS3	0	0	0	0	0	0	0	0	0	0		-0.00133199	0	0	0	0	0	0	0	0	0
RAF1	0	0	0	0	0	0	0	0	0	0		0	0	0	0	0	0	0	0	0	0
UBE2G1	0	0	0	0	0	0	0	0	0	0		0	0	0	0	0	0	0	0	0	0
DDC	0	0	0	0	0	0	0	0	0	0		0	0	0	0	0	0	0	0	0	0
KRAS	0	0	0	0	0	0	0	0	0	0		-0.00131136	0	0	0	0	0	0	0	0	0
IRAK2	0	0	0	0	0	0	0	0	0	0		0	0	0	0	0	0	0	0	0	0
VHL	0	0	0	0	0	0	0	0	0	0		0	0	0	0	0	0	0	0	0	0
SORT1	0	0	0	0	0	0	0	0	0	0		-0.0012302	0	0	0	0	0	0	0	0	0
NGF	0	0	0	0	0	0	0	0	0	0		-0.00127079	0	0	0	0	0	0	0	0	0
YWHAQ	0	0	0	0	0	0	0	0	0	0		0	0	0	0	0	0	0	0	0	0
KIDINS220	0	0	0	0	0	0	0	0	0	0		0	0	0	0	0	0	0	0	0	0
DDB2	0	0	0	0	0	0	0	0	0	0		-0.00210937	0	0	0	0	0	0	0	0	0
MDM2	0	0	0	0	0	0	0	0	0	0		-0.000545211	0	0	0	0	0	0	0	0	0
RAC1	0	0	0	0	0	0	0	0	0	0		0	0	0	0	0	0	0	0	0	0
ALDH1B1	0	0	0	0	0	0	0	0	0	0		0	0	0	0	0	0	0	0	0	0
MAP2K5	0	0	0	0	0	0	0	0	0	0		-0.000182522	0	0	0	0	0	0	0	0	0
CYP1B1	0	0	0	0	0	0	0	0	0	0		0	0	0	0	0	0	0	0	0	0
AOX1	-0.00268209	0	0	0	0	0	0	0	0	0		-0.00215597	0	0	0	0	0	0	0	0	0
HERC3	-0.00768334	0	-0.0238885	0	0	0	0	0	0	0		-0.00516144	0	-0.0154447	0	0	0.0829201	0	0	0	0
HADH	-0.00765257	0	-0.0217362	0	0	0	0	0	0	0		-0.00508527	0	0	0	0.57735	0	0	0	0	0
TPH2	0	0	0	0	0	0	0	0	0	0		-0.00207762	0	0	0	0	0	0	0	0	0
CUL4A	0	0	0	0	0	0	0	0	0	0		-0.000136262	0	0	0	0	0	0	0	0	0
WARS	0	0	0	0	0	0	0	0	0	0		0	0	0	0	0	0	0	0	0	0
UBE2Q2	0	0	0	0	0	0	0	0	0	0		-0.000182522	0	0	0	0	0	0	0	0	0
PML	0	0	0	0	0	0	0	0	0	0		-0.000182522	0	0	0	0	0	0	0	0	0
CYP1A1	0	0	0	0	0	0	0	0	0	0		-0.000182522	0	0	0	0	0	0	0	0	0
CYP1A2	0	0	0	0	0	0	0	0	0	0		-0.000182522	0	0	0	0	0	0	0	0	0
NTRK3	0	0	0	0	0	0	0	0	0	0		0	0	0	0	0	0	0	0	0	0
DET1	0	0	0	0	0	0	0	0	0	0		0	0	0	0	0	0	0	0	0	0
PIK3R5	0	0	0	0	0	0	0	0	0	0		0	0	0	0	0	0	0	0	0	0
TP53	0	0	0	0	0	0	0	0	0	0		0	0	0	0	0	0	0	0	0	0
ARHGDIA	0.00736263	0	0	0	0	0	0.698001	0	0	0		0	0	0	0	0	0	0	0	0	0
ANAPC11	0.00736263	0	0	0	0	0	0.698001	0	0	0		0	0	0	0	0	0	0	0	0	0
AKT1	0	0	0	0	-0.0727048	0	0	0	0	0		0	0	0	0	0	0	0	0	0	0
SAE1	0	0	0	0	0	0	0	0	0	-0.0381132		0	0	0	0	0	0	0	0	0	0
CBLC	0	0	0	0	0	0	0	0	0	-0.0381132		0	0	0	0	0	0	0	0	0	0
ALDH9A1	0	0	0	0	0	0	0	0	0	0		0	0	0	0	0	0	0	0	0	0
CALM2	0	0	0	0	0	0	0	0	0	0		0	0	0	0	0	0	0	0	0	0
UBA3	0	0	0	0	0	0	0	0	0	0		0	0	0	0	0	0	0	0	0	0
CAMK2D	-0.00766674	0	-0.0171395	0	0	0	0	0	0	0		-0.00508512	0	0	0	0	0.101045	0	0	0	0
SKP2	0	0	0	0	0	0	0	0	0	0		-0.00159135	0	0	0	0	0	0	0	0	0
PIK3R1	0	0	0	0	0	0	0	0	0	0		-0.00165074	0	0	0	0	0	0	0	0	0
NFKBIE	0	0	0	0	0	0	0	0	0	0		-0.00488482	0	0	0	0	0	0	0	0	0
NTRK2	0	0	0	0	0	0	0	0	0	0		0	0	0	0	0	0	0	0	0	0
SHC3	0	0	0	0	0	0	0	0	0	0		0	0	0	0	0	0	0	0	0	0
HERC4	-0.00185372	0	0	0	0	0	0	0	0	0		0	0	0	0	0	0	0	0	0	0
CAMK2G	0	0	0	0	0	0	0	0	0	0		0	0	0	0	0	0	0	0	0	0
UBE3B	0	0	0	0	0	0	0	0	0	0		0	0	0	0	0	0	0	0	0	0
TDO2	-0.0067903	0	0	0	0	0	0	0	0	0		-0.00444779	0	0	0	0	0.0711214	0	0	0.0318726	0
FBXO4	0	0	0	0	0	0	0	0	0	0		-0.00165795	0	0	0	0	0	0	0	0	0
PDK1	-0.00311292	0	0	0	0	0	0	0	0	0		-0.00241271	0	0	0	0	0	0	0	0	0
CAMK4	0	0	0	0	0	0	0	0	0	0		0	0	0	0	0	0	0	0	0	0
ACMSD	0	0	0	0	0	0	0	0	0	0		-0.00308612	0	0	0	0	0	0	0	0	0
ANAPC1	0	0	0	0	0	0	0	0	0	0		0	0	0	0	0	0	0	0	0	0
TRIP12	0	0	0	0	0	0	0	0	0	0		0	0	0	0	0	0	0	0	0	0
UBE2L6	0	0	0	0	0	0	0	0	0	0		-0.00133007	0	0	0	0	0	0	0	0	0
MAPK13	0	0	0	0	0	0	0	0	0	0		0	0	0	0	0	0	0	0	0	0
BRAF	0	0	0	0	0	0	0	0	0	0		0	0	0	0	0	0	0	0	0	0
UBE2Z	0	0	0	0	0	0	0	0	0	0		0	0	0	0	0	0	0	0	0	0
CALM3	0	0	0	0	0	0	0	0	0	-0.0381132		0	0	0	0	0	0	0	0	0	0
UBE2J2	0	-0.0497098	0	0	0	0	0	0	0	0		0	-0.0465991	0	0	0	0	0	0	0	0
AIRE	0	0	0	0	0	0	0	0	0	0		0	0	0	0	0	0	0	0	0	0
SHC1	0	0	0	0	0	0	0	0	0	0		0	0	0	0	0	0	0	0	0	0
UBE2Q1	0	0	0	0	0	0	0	0	0	0		0	0	0	0	0	0	0	0	0	0
SH2B2	0	0	0	0	0	0	0	0	0	0		0	0	0	0	0	0	0	0	0	0
SYVN1	0	0	0	0	-0.0336164	0	0	0	0	0		0	0	0	0	0	0	0	0	0	0
RPS6KA4	0	0	0	0	-0.0336164	0	0	0	0	0		0	0	0	0	0	0	0	0	0	0
HAAO	0	0	0	0	0	0	0	0	0	0		0	0	0	0	0	0	0	0	0	0
MAPKAPK2	0	0	0	0	0	0	0	0	0	0		0	0	0	0	0	0	0	0	0	0
RCHY1	-0.00766956	0	0	0	0	0	0	0	0	0		-0.00516928	0	-0.0159799	0	0	0.0813469	0	0	0	0
PRKCD	0	0	0	0	0	0	0	0	0	0		0	0	0	0	0	0	-0.254624	0	0	0
ANAPC10	-0.00715075	0	0	0	0	0	0	0	0	0		-0.00465716	0	0	0	0	0.0321805	0	-0.397765	0	0
ALDH7A1	0	0	0	0	0	0	0	0	0	0		-0.000213238	0	0	0	0	0	0	0	0.798039	0
YWHAZ	-0.00551971	0	0	0	0	0	0	0	0	0		-0.00656778	0	0	0	0	0	0	0	0	0
BTRC	0	0	0	0	0	0	0	0	0	0		0	0	0	0	0	0	0	0	0	0
FRS2	0	0	0	0	0	0	0	0	0	0		-0.000545211	0	0	0	0	0	0	0	0	0
CUL5	0	0	0	0	0	0	0	0	0	0		-0.000309469	0	0	0	0	0	0	0	0	0
MAPK7	0	0	0	0	0	0	0	0	0	0		0	0	0	0	0	0	0	0	0	0
YWHAB	0	0	0	0	0	0	0	0	0	0		0	0	0	0	0	0	0	0	0	0
CRK	0	0	0	0	0	0	0	0	0	0		0	0	0	0	0	0	0	0	0	0
DDB1	0	0	0	0	0	0	0	0	0	0		0	0	0	0	0	0	0	0	0	0
MAP2K1	0	0	0	0	0	0	0	0	0	0		-0.000182522	0	0	0	0	0	0	0	0	0
IRS1	0	0	0	0	0	0	0	0	0	0		-0.00245027	0	0	0	0	0	0	0	0	0
CALML6	0	-0.0497098	0	0	0	0	0	0	0	0		0	-0.0601818	0	0	0	0	0	0	0	0
YWHAG	0	0	0	0	0	0	0	0	0	0		0	0	0	0	0	0	0	0	0	0
UBE2E3	-0.00231185	0	0	0	0	0	0	0	0	0		-0.00276288	0	0	0	0	0	0	0	0	0
UBE2E1	0	0	0	0	0	0	0	0	0	0		0	0	0	0	0	0	0	0	0	0
ZNF274	0	0	0	0	0	0	0	0	0.700508	0		0	0	0	0	0	0	0	0	0	0
PIK3CD	0	0	0	0	0	0	0	0	0	0		0	0	0	0	0	0	0	0	0	0
BCL2	0	0	0	0	0	0	0	0	0	0		0	0	0	0	0	0	0	0	0	0
RELA	0	0	0	0	-0.0336164	0	0	0	0	0		0	0	0	0	0	0	0	0	0	0
HRAS	0	0	0	0	-0.126345	-0.0165691	0	0	0	0		0	0	0	0	0	0	0	0	0	0
FBXW8	0	0	0	0	0	0	0	0	0	0		0	0	0	0	0	0	0	0	0	0
UBE2C	0	0	0	0	0	0	0	0	0	0		0	0	0	0	0	0	0	0	0	0
TRAF6	0	0	0	0	0	0	0	0	0	0		-0.000920734	0	0	0	0	0	0	0	0	0
UBE2O	-0.70666	0	0	0	0	0	0	0	0	0		-0.706823	0	0	0	0	0	0	0	0	0
ANAPC2	0	-0.140174	0	0	0	0	0	0	0	0		0	-0.152786	0	0	0	0	0	0	0	0
CDC26	0	0	0	0	0	0	0	0	0	0		0	0	0	0	0	0	0	0	0	0
BDNF	-0.00246445	0	0	0	0	0	0	0	0	0		-0.00164995	0	0	0	0	0	0	0	0	0
UBE2U	0	0	0	0	0	0	0	0	0	0		-0.00179462	0	0	0	0	0	0	0	0	0
JUN	0	0	0	0	0	0	0	0	0	0		-0.00213748	0	0	0	0	0	0	0	0	0
GRB2	0	0	0	0	0	0	0	0	0	0		-0.000865117	0	0	0	0	0	0	0	0	0
UBE2N	-0.001756	0	0	0	0	0	0	0	0	0		-0.0048847	0	0	0	0	0	0	0	0	0
SH2B1	0	-0.000274055	0	0	-0.161479	0	0	0	0	-0.62313		0	0	0	0	0	0	0	0	0	0
CALML3	0	0	0	0	0	0	0	0	0	0		0	0	0	0	0	0	0	0	0	0
CALML5	0	0	0	0	0	0	0	0	0	0		0	0	0	0	0	0	0	0	0	0
PTPN11	0	0	0	0	0	0	0	0	0	0		0	0	0	0	0	0	0	0	0	0
UBA7	0	0	0	0	0	-0.699402	0	0	0	0		0	0	0	0	0	0	-0.683801	0	0	0
UBE2E2	0	0	0	0	0	0	0	0	0	0		0	0	0	0	0	0	0	0	0	0
AFMID	0.00749423	0	0	0	0	0	0	0	0	0		0	0	0	0	0	0	0	0	0	0
UBE2F	0	0	0	0	0	0	0	0	0	0		0	0	0	0	0	0	0	0	0	0
SOCS3	0.00749423	0	0	0	0	0	0	0	0	0		0	0	0	0	0	0	0	0	0	0
UBE2G2	0	0	0	0	0	0	0	0	0	0		0	0	0	0	0	0	0	0	0	0
UBOX5	0	0	0	0	0	0	0	0	0	0		0	0	0	0	0	0	0	0	0	0
SOCS1	0	0	0	0	0	0	0	0	0	0		0	0	0	0	0	0	0	0	0	0
MAPK11	0.00166077	0	0	0	0	0	0	0	0	0		0.000126688	0	0	0	0	0	0	0	0	0
SHC4	0	0	0	0	0	0	0	0	0	0		0	0	0	0	0	0	0	0	0	0
UBE2L3	0	0	0	0	0	0	0	0	0	0		0	0	0	0	0	0	0	0	0	0
NTF3	0	0	0	0	0	0	0	0	0	0		-0.0024434	0	0	0	0	0	0	0	0	0
IRS2	0	0	0	0	0	0	0	0	0	0		-2.37971e-05	0	0	0	0	0	0	0	0	0
UBE2H	0	0	0	0	0	0	0	0	0	0		0	0	0	0	0	0	0	0	0	0
NHLRC1	0	0	0	0	0	0	0	0	0	0		0	0	0	0	0	0	0	0	0	0
MAPK12	0.00166077	0	0	0	0	0	0	0	0	0		0.000126688	0	0	0	0	0	0	0	0	0
IDO2	0	0	0	0	0	0	0	0	0	0		-0.00472797	0	0	0	0	0	0	0	0	0
SIAH1	0	0	0	0	0	0	0	0	0	0		0	0	0	0	0	0	0	0	0	0
ANAPC7	0	0	0	0	0	0	0	0	0	0		0	0	0	0	0	0	0	0	0	0
MAP3K5	-0.00193103	0	0	0	0	0	0	0	0	0		-0.000449948	0	0	0	0	0	0	0	0	0
OGDHL	0	0	0	0	0	0	0	0	0	0		0	0	0	0	0	0	0	0	0	0
PLCG2	0	0	0	0	0	0	0	0	0	0		0	0	0	0	0	0	0	0	0	0
IRAK4	0	0	0	0	0	0	0	0	0	0		-0.000541737	0	0	0	0	0	0	0	0	0
WWP2	0	0	0	0	0	0	0	0	0	0		0	0	0	0	0	0	0	0	0	0
NTRK1	0	0	0	0	0	0	0	0	0	0		0	0	0	0	0	0	0	0	0	0
KLHL9	0	0	0	0	0	0	0	0	0	0		-0.00347262	0	0	0	0	0	0	0	0	0
CALM1	0.000187186	0	0	0	0	0	0	0	0	0		0	0	0	0	0	0	0	0	0	0
SMURF1	0	0	0	0	0	0	0	0	0	0		0	0	0	0	0	0	0	0	0	0
UBE2J1	-0.00361915	0	0	0	0	0	0	0	0	0		-0.00241902	0	0	0	0	0	0	0	0	0
MAP3K3	0	0	0	0	0	0	0	0	0	0		0	0	0	0	0	0	0	0	0	0
NRAS	0	0	0	0	0	0	0	0	0	0		-0.00127012	0	0	0	0	0	0	0	0	0
UBE2QL1	0	0	0	0	0	0	0	0	0	0		-0.00210707	0	0	0	0	0	0	0	0	0
NTF4	0	0	0	0	0	0	0	0	0	-0.0359729		0	0	0	0	0	0	0	0	0	0
INMT	0	0	0	0	0	0	0	0	0	0		0	0	0	0	0	0	0	0	0	0

## Sheet: loading of pcs of (CNV-GE)
	Bipolar												Schizophrenia
Gene name	Principal component1	Principal component2	Principal component3	Principal component4	Principal component5	Principal component6	Principal component7	Principal component8	Principal component9	Principal component10			Principal component1	Principal component2	Principal component3	Principal component4	Principal component5	Principal component6	Principal component7	Principal component8	Principal component9	Principal component10
BAD	0	0	0	0	0	0	0	0	0	0			0	0	0.0399267	0	0	0	0	0	0	0
CDC27	0	0	0	0	0	0	0	0	0	0			0	0	0	0	0	0	0	0	0	0
RHOBTB2	0	0	0	0	0	0	0	0	0	0			0	0	0	0	0	0	0	0	0	0
UBE3C	0	0	0	0	0.00564008	0.0239937	0	0	0	0			0	0	0	0	0	0	0	0	0	0
BRCA1	0	0	0	0	0	0	0	0	0	0			0	0	0	0	0	0	0	0	0	0
BIRC3	0	0	0	0	0	0	0	0	0	0			0	0	0	0	0	0	0	0	0	0
UBA6	0	0	0	0	0	0	0	0	0	0			0	0	0	0	0	-0.127906	0	0	0	0
PIAS1	0	0	0	0	0	0	0	0	0	0			0	0	0	0	0	0	0	0	0	0
CUL3	0	0	0	0	0	0	0	0	0	0			0	0	0	0	0	0	0	0	0	0
CUL7	0	0	0	0	0	0	0	0	0	0			0	0	0	0	0	0	0	0	0	0
ERCC8	0	0	0	0	0	0	0	0	0	0			0	0	0	0	0	0	0	0	0	0
NEDD4L	0	0	0	0	0	0	0	0	0	0			0	0	0	0	0	0	0	0	0	0
MAPK9	0	0	0	0	0	0	0	0	0	0			0	0	0	0	0	0	0	0	0	0
PIK3CB	0	0	0	0	0	0	0	0	0	0			0	0	0	0	0	0	0	0	0	0
ANAPC4	0	0	0	0	0	0	0	0	0	0			0	0	0	0	0	0	0	0	0	0
CUL1	0	0	0	0	0	0	0	0	0	0			0	0	0	0	0	0	0	0	0	0
CAMK2B	0	0	0	0	0	0	0	0	0	0			0	0	0	0	0	0	0	0	0	0
NGFR	0	0	0	0	0	0	0	0	0	0			0	0	0	0	0	0	0	0	0	0
RHOA	0	0	0	0	0	0	0	0	0	0			0	0	0	0	0	0	0	0	0.105536	0
NEDD4	0	0	0	0	0	0	0	0	0	0			0	0	0	0	0	0	0	0	0	0
CAMK2A	0	0	0	0	0	0	0	0	0	0			0	0	0	0	0	0	0	0	0	0
CDC42	0	0	0	0	0	0	0	0	0	0			0	0	0	0	0	0	0	0	0	0
RPS6KA2	0	0	0	0	0	0.0050011	0	0	0	0			0	0	0	0	0	0	0	0	0	0
ALDH3A2	0	0	0	0	0	0	0	0	0	0			0	0	0	0	0	0	0	0	0	0
UBE2D1	0	0	0	0	0	0	0	0	0	0			0	0	0	0	0	0	0	0	0	0
FBXW11	0	0	0	0	0	0	0	0	0	0			0	0	0	0	0	0	0	0	0	0
ACAT1	0	0	0	0	0	0	0	0	0	0			0	0	0	0	0	0	0	0	0	0
MAP2K7	0	0	0	0	0	0	0	0	0	0			0	0	0	0	0	0	0	0	0	0
PIAS2	0	0	0	0	0	0	0	0	0	0			0	0	0	0	0	0	0	0	0	0
UBE2K	0	0	0	0	0	0.00527793	0	0	0	0			0	0	0	0	0	0	0	0	0	0
ITCH	0	0	0	0	0	0	0	0	0	0			0	0	0	0	0	0	0	0	0	0
TP73	0	0	0	0	0	0	0	0	0	0			0	0	0	0	0	0	0	0	0	0
UBE2D4	0	0	0	0	0	0	0	0	0	0			0	0	0	0	0	0	0	0	0	0
KEAP1	0	0	0	0	0	0	0	0	0	0			0	0	0	0	0	0	0	0	0	0
PSEN1	0	0	0	0	0.012593	0.0344777	0	0	0	0			0	0	0	0	0	0	0	0	0	0
GSK3B	0	0	0	0	0.0130308	0.00726719	0.0395548	0	0	0			0	0	0	0	0	0	0	0	0	0
HADHA	0	0	0	0	0	0	0	0	0	0			0	0	0	0	0	0	0	0	0	0
BAX	0	0	0	0	0	0	0	0	0	0			0	0	0	0	0	0	0	0	0	0
ANAPC5	0	0	0	0	0	0	0	0	0	0			0	0	0	0	0	0	0	0	0	0
IRAK3	0	0	0	0	0	0	0	0	0	0			0	0	0	0	0	0	0	0	0	0
CDC23	0	0	0	0	0	0	0	0	0	0			0	0	0	0	0	0	0	0	0	0
MAP3K1	0	0	0	0	0	0	0	0	0	0			0	0	0	0	0	0	0	0	0	0
ABL1	0	0	0	0	0	0	0	0	0	0			0	0	0	0	0	0	0	0	0	0
CDC34	0	0	0	0	0	0	0	0	0	0			0	-0.00250818	0	-0.447214	0	0	0	0	0	0
CRKL	0	0	0	0	0	0	0	0	0	0			0	0	0	0	0	0	0	0	0	0
PPIL2	0	0	0	0	0	0	0	0	0	0			0	0	0	0	0	0	0	0	0	0
MAPK1	0	0	0	0	0	0	0	0	0	0			0	0	0	0	0	0	0	0	0	0
RBX1	0	0	0	0	0	0	0	0	0	0			0	0	0	0	0	0	0	0	0	0
SOS2	0	0	0	0	0	0	0	0	0	0			0	0	0	0	0	0	0	0	0	0
RPS6KA5	0	0	0	0	0	0	0	0	0	0			0	0	0	0	0	0	0	0	0	0
NFKBIA	0	-0.119053	0	0	0	0	0	-0.225837	0	0			0	0	0	0	0	0	0	0	0	0
MGRN1	0	0	0	0	0	0	0	0	0	0			0	0	0	0	0	0	0	0	0	0
MAPK3	0	0	0	0	0	0	0	0	0	0			0	0	0	0	0	0	0	0	0	-0.974168
STUB1	0	0	0	0	0	0	0	0	0	0			0	-0.0434901	0	0	0	0	0	-0.974165	0	0
UBE2I	0	0	0	-0.447214	0	0	0	0	0	0			0	-0.992389	0	0	0	0	0	0	0	0
CSK	0.707107	0	0	0	0	0	0	0	0	0			0	0	0	0	0	0	0	0	0	0
HERC1	0	0	0	0	0	0	0	0	0	0			0	0	0	0	0	0	0	0	0	0
RIPK2	0	0	0	0	0	0	0	0	0	0			0	0	0	0	0	0	0	0	0	0
UBE2W	0	0	0	0	0	0	0	0	0	0			0	0	0	0	0	0	0	0	0	0
IKBKB	0	0	0	0	0	0.997302	0	0	0	0			0	0	0	0	0	0	0	0	0	0
UBR5	0	0	0	0	0	0	0	0	0	0			0	0	0	0	0	0	0	0	0	0
NFKBIB	0	0	0	0	0	0	0	0	0	0			0	0	0	0	0	0	0	0	0	0
IL4I1	0	0	0	0	0	0	0	0	0	0			0	0	0	0	0	0	0	0	0	0
AKT2	0	0	0	0	0	0	0	0	0	0			0	0	0	0	0	0	0	0	0	0
PIAS4	0	0	0	0	0	0	0	0	0	0			0	-0.00250818	0	-0.447214	0	0	0	0	0	0
FZR1	0	0	0.974261	0	0	0	0	0	0	0			0	-0.00250818	0	-0.447214	0	0	0	0	0	0
GCDH	0	0	0	0	0	0	0	0	0	0			0	0	0	0	0	0	0	0	0	0
PIK3R2	0	0	0	0	0	0	0	0	0	0			0	-5.2222e-05	0	0	0	0	0	-0.225838	0	0
PIK3CG	0	0	0	0	0	0	0	0	0	0			0	0	0	0	0	0	0	0	0	0
OGDH	0	0	0	0	0	0	0	0	0	0			0	0	0	0	0	0	0	0	0	0
RAPGEF1	0	0	0	0	0	0	0	0	0	0			0	0	0	0	0	0	0	0	0	0
UBE2R2	0	0	0	-0.447214	0	0	0	0	0	0			0	0	0	0	0	0	0	0	0	0
MAPK8	0	-0.0201022	0	0	0	0	0	0	0	0			0	0	0	0	0	0	0	0	0	0
CUL2	0	0	0	0	0	0	0	0	0	0			0	0	0	0	0	0	0	0	0	0
UBE2S	0	0	0	0	0	0	0	0	0	0			0	0	0	0	0	0	0	0	0	0
TRIM37	0	0	0	0	0	0	0	0	0	0			0	0	0	0	0	0	0	0	0	0
SMURF2	0	0	0	0	0	0	0	0	0	0			0	0	0	0	0	0	0	0	0	0
YWHAE	0	0	0	0	0	0	0	0	0	0			0	0	0	0	0	0	0	0	0	0
NFKB1	0	0	0	0	0	0	0	0	0	0			0	0	0	0	0	0	0	0	0	0
UBE2D3	0	0	0	0	0.0586415	0.00522663	0.0465197	0	0	0			0	0	0	0	0	0	0	0	0	0
MAPK10	0	0	0	0	0.00451041	0.0244334	0	0	0	0			0	0	0	0	0	0	0	0	0	0
GAB1	0	0	0	0	0	0	0	0	0	0			0	0	0	0	0	0	0	0	0	0
AADAT	0	0	0	0	0	0	0	0	-0.225746	0			0	0	0	0	0	0	0	0	0	0
FBXW7	0	0	0	0	0	0	0	0	0	0			0	0	0	0	0	0	0	0	0	0
PRPF19	0	0	0	0	0	0	0	0	0	0			0	0	0	0	0	0	0	0	0	0
BIRC2	0	0	0	0	0	0	0	0	0	0			0	0	0	0	0	0	0	0	0	0
UBE4A	0	0	0	0	0	0	0	0	0	0			0	0	0	0	0	0	0	0	0	0
CBL	0	0	0	0	0	0	0	0	0	0			0	0	0	0	0	0	0	0	0	0
PRDM4	0	0	0	0	0	0	0	0	0	0			0	0	0	0	0	0	0	0	0	0
SH2B3	0	0	0	0	0	0	0	0	0	0			0	0	0	0	0	0	0	0	0	0
ALDH2	0	0	0	0	0	0	0	0	0	0			0	0	0	0	0	0	0	0	0	0
ARHGDIB	0	0	0	0	0	0	0	0	0	0			0	0	0	0	0	0	0	0	0	0
MAPK14	0	0	0	0	0	0	0	0	0	0			0	0	0	0	0	0	0	0	0	0
SKP1	0	0	0	0	0	0	0	0	0	0			0	0	0	0	0	0	0	0	0	0
EHHADH	0	0	0	0	0	0	0	0	0	0			0	0	0	0	0	0	0	0	0	0
UBE3A	0	0	0	0	0	0	0	0	0	0			0	0	0	0	0	0	0	0	0	0
RNF7	0	0	0	0	0	0	0	0	0	0			0	0	0	0	0	0	0	0	0	0
CBLB	0	0	0	0	0	0	0	0	0	0			0	0	0	0	0	-0.988235	0	0	0	0
FANCL	0	0	0	0	0	0	0	0	0	0			0	0	0	0	0	0	0	0	0	0
BIRC6	0	0	0	0	0	0	0	0	0	0			0	0	0.996208	0	0	0	0	0	0	0
SOS1	0	0	0	0	0	0	0	0	0	0			0	0	0	0	0	0	0	0	0	0
KYNU	0	0	0	0	0	0	0	0	0	0			0	0	0	0	0	0	0	0	0	0
RAP1A	0	-0.0295742	0	0	0	0	0	0	0	0			0	0	0	0	0	0	0	0	0	0
FBXO2	0	0	0	0	0	0	0	0	0	0			0	0	0	0	0	0	0	0	0	0
WARS2	0	0	0	0	0	0	0	0	0	0			0	0	0	0	0	0	0	0	0	0
KMO	0	0	0	0	0	0	0	0	0	0			0	0	0	0	0	0	0	0	0	0
AKT3	0	0	0	0	0	0	0	0	0	0			0	0	0	0	0	0	0	0	0	0
CDC20	0	0	0	-0.447214	0	0	0	0	0	0			0	0	0	0	0	0	0	0	0	0
PIK3R3	0	0	0	0	0	0	0	0	0	0			0	0	0	0	0	0	0	0	0	0
FASLG	0	0	0	0	0	0	0	0	0	0			0	0	0	0	0	0	0	0	0	0
RPS6KA1	0	0	0	0	0	0	0	0	0	0			0	0	0	0	0	0	0	0	0	0
FOXO3	0	0	0	0	0	0	0	0	0	0			0	0	0	0	0	0	0	0	0	0
UBE2B	0	0	0	0	0	0	0	0	0	0			0	0	0	0	0	0	0	0	0	0
TRIM32	0	0	0	0	0	0	0	0	0	0			0	0	0	0	0	0	0	0	0	0
ACAT2	0	0	0	0	0	0	0	0	0	0			0	0	0	0	0	0	0	0	0	0
CAT	0	0	0	0	0	0	0	0	0	0			0	0	0	0	0	0	0	0	0	0
PIK3CA	0	0	0	0	0	0	0	0	0	0			0	0	0	0	0	0	0	0	0	0
WWP1	0	-0.991444	0	0	0	0	0	0	0	0			0	0	0	0	0	-0.0838563	0	0	0	0
PLCG1	0	0	0	0	0	0	0	0	0	0			0	0	0	0	0	0	0	0	0	0
UBA2	0	0	0	0	0	0	0	0	0	0			0	0	0	0	0	0	0	0	0	0
MAP2K2	0	0	0	0	0	0	0	0	0	0			0	-0.00250818	0	-0.447214	0	0	0	0	0	0
RAP1B	0	0	0	0	0	0	0	0	0	0			0	0	0	0	0	0	0	0	0	0
ECHS1	0	0	0	0	0	0	0	0	0	0			0	0	0	0	0	0	0	0	0	0
YWHAH	0	0	0	0	0.997104	0	0	0	0	0			0	0	0	0	0	0	0	0	0	0
ATF4	0	0	0	0	0	0	0	0	0	0			0	0	0	0	0	0	0	0	0	0
HERC2	0	0	0	0	0.00223122	0	0	0	0	0			0	0	0	0	0	0	0	0	0	0
ANAPC13	0	0	0	0	0	0	0	0	0	0			0	0	0	0	0	0	0	0	0	0
TPH1	0	0	0	0	0.011141	0	0	0	0	0			0	0	0	0	0	0	0	0	0	0
AANAT	0	0	0	0	0	0	0	0	0	0			0.707107	0	0	0	0	0	0	0	0	0
SHC2	0	0	0	0	0	0	0	0	0	0			0	-0.00250818	0	-0.447214	0	0	0	0	0	0
CDC16	0	0	0	0	0	0	0	0	0	0			0	0	0	0	0	0	0	0	0	0
UBE2M	0	0	0	0	0.0130308	0.00726719	0.0395548	0	0	0			0	0	0	0	0	0	0	0	0	0
UBE4B	0	0	0	0	0	0	0	0	0	0			0	0	0	0	0	0	0	0	0	0
IDO1	0	0	0	0	0	0	0	0	0	0			0	0	0	0	0	0	0	0	0	0
UBE2D2	0	0	0	0	0	0	0	0	0	0			0	0	0	0	0	0	0	0	0	0
PIAS3	0	0	0	0	0.02168	0	0	0	0	0			0	0	0	0	0	0	0	0	0	0
RAF1	0	0	0	0	0	0	0	0	0	0			0	0	0	0	0	0	0	0	0	0
UBE2G1	0	0	0	0	0	0	0	0	0	0			0	0	0	0	0	0	0	0	0	0
DDC	0	0	0	0	0	0	0	0	0	0			0	0	0	0	0	0	0	0	0	0
KRAS	0	0	0	0	0	0	0	0	0	0			0	0	0	0	0	0	0	0	0	0
IRAK2	0.707107	0	0	0	0	0	0	0	0	0			0	0	0	0	0	0	0	0	0	0
VHL	0	0	0	0	0	0	0	0	0	0			0	0	0	0	0	0	0	0	0	0
SORT1	0	0	0	0	0	0	0	0	0	0			0	0	0	0	0	0	0	0	0	0
NGF	0	0	0	0	0	0	0	0	0	0			0	0	0	0	0	0	0	0	0	0
YWHAQ	0	0	0	0	0	0	0	0	0	0			0	0	0	0	0	0	0	0	0	0
KIDINS220	0	0	0	0	0	0	0	0	0	0			0	0	0	0	0	0	0	0	0	0
DDB2	0	0	0	0	0	0	0	0	0	0			0	0	0	0	0	0	0	0	0	0
MDM2	0	0	0	0	0	0	0	0	0	0			0	0	0	0	0	0	0	0	0	0
RAC1	0	0	0	0	0	0	0	0	0	0			0	0	0	0	0	0	0	0	0	0
ALDH1B1	0	0	0	0	0	0	0	0	-0.974186	0			0	0	0	0	0	0	0	0	0	0
MAP2K5	0	0	0	0	0	0	0	0	0	0			0	0	0	0	0	0	0	0	0	0
CYP1B1	0	0	0	0	0	0	0	0	0	0			0	0	0	0	0	0	0	0	0	0
AOX1	0	0	0	0	0	0	0	0	0	0			0	0	0	0	0	0	0	0	0	0
HERC3	0	0	0	0	0	0	0	0	0	0			0	0	0	0	0	0	0	0	0	0
HADH	0	0	0	0	0	0	0	0	0	0			0	0	0	0	0	0	0	0	0	0
TPH2	0	0	0	0	0	0	0	0	0	0			0	0	0	0	0	0	0	0	0	0
CUL4A	0	0	0	0	0	0.0462015	0	0	0	0			0	0	0	0	0	0	0	0	0	0
WARS	0	0	0	0	0	0	0	0	0	0			0	0	0	0	0	0	0	0	0	0
UBE2Q2	0	0	0	0	0	0	0	0	0	0			0	0	0	0	0	0	0	0	0	0
PML	0	0	0	0	0	0	0	0	0	0			0	0	0	0	0	0	0	0	0	0
CYP1A1	0	0	0	0	0	0	0	0	0	0			0	0	0	0	0	0	0	0	0	0
CYP1A2	0	0	0	0	0	0	0	0	0	0			0	0	0	0	0	0	0	0	0	0
NTRK3	0	0	0	0	0	0	0	0	0	0			0	0	0	0	0	0	0	0	0	0
DET1	0	0	0	0	0	0	0	0	0	0			0	0	0	0	0	0	0	0	0	0
PIK3R5	0	0	0	0	0	0	0	0	0	0			0	0	0	0	0	0	0	0	0	0
TP53	0	0	0	0	0	0	0	0	0	0			0	0	0	0	0	0	0	0	0	0
ARHGDIA	0	0	0	0	0	0	0	0	0	0			0	0	0	0	0.707107	0	0	0	0	0
ANAPC11	0	0	0	0	0	0	0	0	0	0			0	0	0	0	0.707107	0	0	0	0	0
AKT1	0	0	0	0	0	0	0	0	0	0			0	0	0.0115477	0	0	0	0	0	0	0
SAE1	0	0	0	0	0	0	0	0	0	0			0	0	0	0	0	0	0	0	0	0
CBLC	0	0	0	0	0	0	0	0	0	0			0	0	0	0	0	0	0	0	0	0
ALDH9A1	0	0	0	0	0	0	0	0	0	0			0	0	0	0	0	0	0	0	0	0
CALM2	0	0	0	0	0	0	0	0	0	0			0	0	0	0	0	0	0	0	0	0
UBA3	0	0	0	0	0	0	0	0	0	0			0	0	0	0	0	0	0	0	0	0
CAMK2D	0	0	0	0	0	0	0	0	0	0			0	0	0	0	0	0	0	0	0	0
SKP2	0	0	0	0	0	0	0	0	0	0			0	0	0	0	0	0	0	0	0	0
PIK3R1	0	0	0	0	0	0	0	0	0	0			0	0	0	0	0	0	0	0	0	0
NFKBIE	0	0	0	0	0	0	0	0	0	0			0	0	0	0	0	0	0	0	0	0
NTRK2	0	0	0	0	0	0	0	0	0	0			0	0	0	0	0	0	0	0	0	0
SHC3	0	0	0	0	0	0	0	0	0	0			0	0	0	0	0	0	0	0	0	0
HERC4	0	0	0	0	0	0	0	0	0	0			0	0	0	0	0	0	0	0	0.9888	0
CAMK2G	0	0	0	0	0	0	0	0	0	0			0	0	0	0	0	0	0	0	0	0
UBE3B	0	0	0	0	0	0	0	0	0	0			0	0	0	0	0	0	0	0	0	0
TDO2	0	0	0	0	0	0	0	0	0	0			0	0	0	0	0	0	0	0	0	0
FBXO4	0	0	0	0	0	0	0	0	0	0			0	0	0	0	0	0	0	0	0	0
PDK1	0	0	0	0	0	0	0	0	0	0			0	0	0	0	0	0	0	0	0	0
CAMK4	0	0	0	0	0	0	0	0	0	0			0	0	0	0	0	0	0	0	0	0
ACMSD	0	0	0	0	0.0130308	0.00726719	0.0395548	0	0	0			0	0	0	0	0	0	0	0	0	0
ANAPC1	0	0	0	0	0	0	0	0	0	0			0	0	0	0	0	0	0	0	0	0
TRIP12	0	0	0	0	0	0	0	0	0	0			0	0	0	0	0	0	0	0	0	0
UBE2L6	0	0	0	0	0	0	0.9958	0	0	0			0	0	0	0	0	0	0	0	0	0
MAPK13	0	0	0	0	0	0	0	0	0	0			0	0	0	0	0	0	0	0	0	0
BRAF	0	0	0	0	0	0	0	0	0	0			0	0	0	0	0	0	0	0	0	0
UBE2Z	0	0	0	0	0	0	0	0	0	0			0	0	0	0	0	0	0	0	0	0
CALM3	0	0	0	0	0	0	0	0	0	0			0	0	0	0	0	0	0	0	0	0
UBE2J2	0	0	0	0	0	0	0	0	0	0			0	-0.0199938	0	0	0	0	0	0	0	0
AIRE	0	0	0	0	0	0	0	0	0	0			0	0	0	0	0	0	0	0	0	0
SHC1	0	0	0	0	0	0	0	0	0	0			0	0	0	0	0	0	0	0	0	0
UBE2Q1	0	0	0	0	0	0	0	0	0	0			0	0	0	0	0	0	0	0	0	0
SH2B2	0	0	0	0	0	0	0	0	0	0			0	0	0	0	0	0	0	0	0	0
SYVN1	0	0	0	0	0	0	0	0	0	0			0	0	0.0399267	0	0	0	0	0	0	0
RPS6KA4	0	0	0	0	0	0	0	0	0	0			0	0	0.0399267	0	0	0	0	0	0	0
HAAO	0	0	0	0	0	0	0	0	0	0			0	0	0	0	0	0	0	0	0	0
MAPKAPK2	0	0	0	0	0	0	0	0	0	0			0	0	0	0	0	0	0	0	0	0
RCHY1	0	0	0	0	0	0	0	0	0	0			0	0	0	0	0	0	0	0	0	0
PRKCD	0	0	0	0	0	0.0050011	0	0	0	0			0	0	0	0	0	0	0	0	0	0
ANAPC10	0	0	0	0	0	0	0	0	0	0			0	0	0	0	0	0	0	0	0	0
ALDH7A1	0	0	0	0	0	0	0	0	0	0			0	0	0	0	0	0	0	0	0	0
YWHAZ	0	0	0	0	0	0	0	0	0	0			0	0	0	0	0	0	0	0	0	0
BTRC	0	0	0	0	0	0	0	0	0	0			0	0	0	0	0	0	0	0	0	0
FRS2	0	0	0	0	0.012978	0.0073053	0.0390525	0	0	0			0	0	0	0	0	0	0	0	0	0
CUL5	0	0	0	0	0	0	0	0	0	0			0	0	0	0	0	0	0	0	0	0
MAPK7	0	0	0	0	0	0	0	0	0	0			0	0	0	0	0	0	0	0	0	0
YWHAB	0	0	0	0	0	0	0	0	0	0			0	0	0	0	0	0	0	0	0	0
CRK	0	0	0	0	0	0	0	0	0	0			0	0	0	0	0	0	0	0	0	0
DDB1	0	0	0	0	0	0	0	0	0	0			0	0	0	0	0	0	0	0	0	0
MAP2K1	0	0	0	0	0	0	0	0	0	0			0	0	0	0	0	0	0	0	0	0
IRS1	0	0	0	0	0	0	0	0	0	0			0	0	0	0	0	0	0	0	0	0
CALML6	0	0	0	0	0	0	0	0	0	0			0	-0.0199938	0	0	0	0	0	0	0	0
YWHAG	0	0	0	0	0	0	0	0	0	0			0	0	0	0	0	0	0	0	0	0
UBE2E3	0	0	0	0	0	0	0	0	0	0			0	0	0	0	0	0	0	0	0	0
UBE2E1	0	0	0	0	0	0	0	0	0	0			0	0	0	0	0	0	0	0	0	0
ZNF274	0	0	0	0	0.00564008	0.0239937	0	0	0	0			0	0	0	0	0	0	0	0	0	0
PIK3CD	0	0	0	0	0	0	0	0	0	0			0	0	0	0	0	0	0	0	0	0
BCL2	0	0	0	0	0	0	0	0	0	0			0	0	0	0	0	0	0	0	0	0
RELA	0	0	0	0	0	0	0	0	0	0			0	0	0.0399267	0	0	0	0	0	0	0
HRAS	0	0	0	0	0	0	0	0	0	0			0	0	0.0325538	0	0	0	0	0	0	0
FBXW8	0	0	0	0	0.0287275	0	0	0	0	0			0	0	0	0	0	0	0	0	0	0
UBE2C	0	0	0	0	0	0	0	0	0	-0.707107			0	0	0	0	0	0	0	0	0	0
TRAF6	0	0	0	0	0	0	0	0	0	0			0	0	0	0	0	0	0	0	0	0
UBE2O	0	0	0	-0.447214	0	0	0	0	0	0			0.707107	0	0	0	0	0	0	0	0	0
ANAPC2	0	0	0	-0.447214	0	0	0	0	0	0			0	-0.111544	0	0	0	0	0	0	0	0
CDC26	0	0	0	0	0	0	0	0	0	0			0	0	0	0	0	0	0	0	0	0
BDNF	0	0	0	0	0	0	0	0	0	0			0	0	0	0	0	0	0	0	0	0
UBE2U	0	0	0	0	0	0	0	0	0	0			0	0	0	0	0	0	0	0	0	0
JUN	0	-0.0398285	0	0	0	0	0	0	0	0			0	0	0	0	0	0	0	0	0	0
GRB2	0	0	0	0	0	0	0	0	0	0			0	0	0	0	0	0	0	0	0	0
UBE2N	0	0	0	0	0	0	0	0	0	0			0	0	0	0	0	0	0	0	0	0
SH2B1	0	0	0	0	0	0	0	0	0	0			0	0	0	0	0	0	0	0	0	-0.225825
CALML3	0	0	0	0	0	0	0	0	0	0			0	0	0	0	0	0	0	0	0	0
CALML5	0	0	0	0	0	0	0	0	0	0			0	0	0	0	0	0	0	0	0	0
PTPN11	0	0	0	0	0	0	0	0	0	0			0	0	0	0	0	0	0	0	0	0
UBA7	0	0	0	0	0	0	0	0	0	0			0	0	0	0	0	0	0	0	0.105536	0
UBE2E2	0	0	0	0	0	0	0	0	0	0			0	0	0	0	0	0	0	0	0	0
AFMID	0	0	0	0	0	0	0	0	0	0			0	0	0	0	0	0	-0.707107	0	0	0
UBE2F	0	0	0	0	0	0	0	0	0	0			0	0	0	0	0	0	0	0	0	0
SOCS3	0	0	0	0	0	0	0	0	0	0			0	0	0	0	0	0	-0.707107	0	0	0
UBE2G2	0	0	0	0	0	0	0	0	0	0			0	0	0	0	0	0	0	0	0	0
UBOX5	0	0	0	0	0	0	0	0	0	0			0	0	0	0	0	0	0	0	0	0
SOCS1	0	0	0	0	0	0	0	0	0	0			0	0	0	0	0	0	0	0	0	0
MAPK11	0	0	0	0	0	0	0	0	0	0			0	0	0	0	0	0	0	0	0	0
SHC4	0	0	0	0	0	0	0	0	0	0			0	0	0	0	0	0	0	0	0	0
UBE2L3	0	0	0	0	0	0	0	0	0	0			0	0	0	0	0	0	0	0	0	0
NTF3	0	0	0	0	0	0	0	0	0	0			0	0	0	0	0	0	0	0	0	0
IRS2	0	0	0	0	0	0	0	-0.974165	0	0			0	0	0	0	0	0	0	0	0	0
UBE2H	0	0	0	0	0	0	0	0	0	0			0	0	0	0	0	0	0	0	0	0
NHLRC1	0	0	0	0	0	0	0	0	0	0			0	0	0	0	0	0	0	0	0	0
MAPK12	0	0	0	0	0	0	0	0	0	0			0	0	0	0	0	0	0	0	0	0
IDO2	0	0	0	0	0	0	0	0	0	0			0	0	0	0	0	0	0	0	0	0
SIAH1	0	0	0	0	0	0	0	0	0	-0.707107			0	0	0	0	0	0	0	0	0	0
ANAPC7	0	0	0	0	0	0	0	0	0	0			0	0	0	0	0	0	0	0	0	0
MAP3K5	0	0	0	0	0	0	0	0	0	0			0	0	0	0	0	0	0	0	0	0
OGDHL	0	0	0	0	0	0	0	0	0	0			0	0	0	0	0	0	0	0	0	0
PLCG2	0	0	0	0	0	0	0	0	0	0			0	0	0	0	0	0	0	0	0	0
IRAK4	0	0	0	0	0	0	0	0	0	0			0	0	0	0	0	0	0	0	0	0
WWP2	0	0	0	0	0	0	0	0	0	0			0	0	0	0	0	0	0	0	0	0
NTRK1	0	0	0	0	0	0	0	0	0	0			0	0	0	0	0	0	0	0	0	0
KLHL9	0	0	0.225422	0	0	0	0	0	0	0			0	0	0	0	0	0	0	0	0	0
CALM1	0	0	0	0	0	0	0	0	0	0			0	0	0	0	0	0	0	0	0	0
SMURF1	0	0	0	0	0	0	0	0	0	0			0	0	0	0	0	0	0	0	0	0
UBE2J1	0	0	0	0	0	0	0	0	0	0			0	0	0	0	0	0	0	0	0	0
MAP3K3	0	0	0	0	0	0	0	0	0	0			0	0	0	0	0	0	0	0	0	0
NRAS	0	0	0	0	0	0	0	0	0	0			0	0	0	0	0	0	0	0	0	0
UBE2QL1	0	0	0	0	0	0	0	0	0	0			0	0	0	0	0	0	0	0	0	0
NTF4	0	0	0	0	0	0	0	0	0	0			0	0	0	0	0	0	0	0	0	0
INMT	0	0	0	0	0	0	0	0	0	0			0	0	0	0	0	0	0	0	0	0
