# Supplementary material for: Horizontal and vertical integrative analysis methods for mental disorders omics data
Source: Sci Rep. 2019 Sep 17;9:13430. doi: 10.1038/s41598-019-49718-5 (PMC6748966; doi:10.1038/s41598-019-49718-5)
Supplement: Supplementary file 3 — Table S2 [file 41598_2019_49718_MOESM3_ESM.xlsx]

## Sheet: Sheet1
Horizontal and vertical integrative analysis methods for mental disorders omics data
Shuaichao Wang, Xingjie Shi, Mengyun Wu, Shuangge Ma

## Sheet: Estimations with A1-A4
	A1				A2				A3				A4
Principal Components	Bipolar disorder	Schizophrenia		Principal Components	Bipolar disorder	Schizophrenia		Principal Components	Bipolar disorder	Schizophrenia		Principal Components	Bipolar disorder	Schizophrenia
GE_pc1	50.6841	5229.23		GE_pc1	-88.2351	-162.612		GE_pc1	-57.0106	-99.2552		CNV_pc1	2.43045	15.4781
GE_pc2	-118.935	477.086		GE_pc2	-7.41724	-56.1067		GE_pc2	-46.0608	-46.1265		CNV_pc2	14.5368	118.925
GE_pc3	177.259	1823.09		GE_pc3	206.478	143.437		GE_pc3	54.2881	97.9512		CNV_pc3	11.0946	4.27608
GE_pc4	-369.767	1133.91		GE_pc4	-196.76	-57.0395		GE_pc4	-44.7326	-56.985		CNV_pc4	48.2716	147.737
GE_pc5	-706.021	353.916		GE_pc5	-362.999	117.068		GE_pc5	-183.357	8.68267		CNV_pc5	-121.733	1.10577
GE_pc6	216.854	1288.41		GE_pc6	292.335	25.9984		GE_pc6	70.8464	4.61523		CNV_pc6	11.6363	-8.16171
GE_pc7	201.609	-5421.62		GE_pc7	48.4527	-310.269		GE_pc7	20.1702	-137.94		CNV_pc7	-3.33572	-8.55984
GE_pc8	-578.026	-3385.46		GE_pc8	-120.216	-198.16		GE_pc8	-148.773	-99.9429		CNV_pc8	-122.948	-148.725
GE_pc9	-89.4645	1915.78		GE_pc9	6.45141	-420.501		GE_pc9	0.704425	-76.4442		CNV_pc9	-7.86124	27.7282
GE_pc10	3.23368	-1092.91		GE_pc10	16.5666	-183.291		GE_pc10	42.4004	-82.6567		CNV_pc10	-48.7114	-8.80527
(CNV-GE)_pc1	-13.914	-20.2275		CNV_pc1	15.8672	49.7177
(CNV-GE)_pc2	53.7453	2015.16		CNV_pc2	13.0017	377.25
(CNV-GE)_pc3	-50.8055	92.7886		CNV_pc3	-11.4691	34.2418
(CNV-GE)_pc4	-3.74975	-60.045		CNV_pc4	56.1587	98.6288
(CNV-GE)_pc5	-12.8409	-7.28498		CNV_pc5	-224.504	-3.26338
(CNV-GE)_pc6	1.35086	197.226		CNV_pc6	20.1186	-38.6204
(CNV-GE)_pc7	-2.3491	26.1824		CNV_pc7	-1.36689	-44.508
(CNV-GE)_pc8	-5.50212	-699.026		CNV_pc8	-229.723	-118.877
(CNV-GE)_pc9	-55.4219	-44.5915		CNV_pc9	-37.6047	101.526
(CNV-GE)_pc10	-11.1139	-6.21524		CNV_pc10	-63.6015	-11.7289
