# Supplementary material for: Horizontal and vertical integrative analysis methods for mental disorders omics data
Source: Sci Rep. 2019 Sep 17;9:13430. doi: 10.1038/s41598-019-49718-5 (PMC6748966; doi:10.1038/s41598-019-49718-5)
Supplement: Supplementary file 4 — Table S3 [file 41598_2019_49718_MOESM4_ESM.xlsx]

## Sheet: Sheet1
Horizontal and vertical integrative analysis methods for mental disorders omics data
Shuaichao Wang, Xingjie Shi, Mengyun Wu, Shuangge Ma

## Sheet: Identified GEs with B1-B3
		B1			B2			B3
Pathway	Gene Name	Bipolar disorder	Schizophrenia		Bipolar disorder	Schizophrenia		Bipolar disorder	Schizophrenia
1	KLHL13	0.00566596	0		0.00813559	0.00820952		1.52219	0
1	CDC27	0.0342042	0.0292498		0.0398951	0.0393668		0	0
1	RHOBTB2	0	-0.0030252		0	0		0	0
1	BRCA1	-0.000737602	0		-0.00784169	-0.00770599		-0.516493	0
1	BIRC3	1.87736	1.87035		0.0937263	0.0924363		1.67962	3.97171
1	PIAS1	0.864775	0.834792		0.0115616	0.0114737		0	0
1	CUL3	0	-0.00214687		0	0		0	0
1	CUL7	0	-0.000653935		0	0		0	0
1	ERCC8	0	0.0155111		0	0		-0.954946	0
1	NEDD4L	0.00172005	0		0	0		0	0
1	ANAPC4	0	0		0.00547404	0.537384		0	1.70476
1	CUL1	0	-0.000341188		0	0		0	0
1	NEDD4	0	0.0168069		-0.0125348	-0.0124454		0	0
1	UBE2D1	0	-0.0113509		0	0		0	0
1	FBXW11	-0.266542	-0.267498		-0.00715391	-0.00720628		0	0
1	UBE2A	0	-0.00429605		0	0		0	0
1	PIAS2	0.000914409	0		0	0		0	0
1	UBE2K	0.00142719	0.000102705		0	0		0	0
1	ITCH	0.181764	0.179604		0	0		0	0
1	KEAP1	0	-0.000430244		0	0		0	0
1	ANAPC5	0	-0.000302547		0	0		0	0
1	CDC23	1.742	1.75794		0.0238786	0.0239436		0.580909	0
1	MAP3K1	-0.00124747	0		-0.00115288	-0.0011622		0	0
1	CDC34	0	-0.00847157		0	0		0	0
1	PPIL2	-0.000369559	-0.00194477		0	0		0	0
1	MID1	1.24683	1.26665		0	0		1.41395	0.0532078
1	XIAP	0	-0.0016101		0	0		0	0
1	MGRN1	0	0		0.011493	0.0113439		0	0
1	UBE2W	0.00269542	0		0	0		0	0
1	UBR5	0.00259087	0.000922492		-0.000997384	-0.00101123		0	0
1	PIAS4	0	0		0.00032916	0.000313799		0	0
1	FZR1	0.0076925	0.00622162		0	0		0	0
1	UBE2R2	0	-0.00709546		0	0		0	0
1	CUL2	0	0		-0.0055959	-0.00562099		0	0
1	UBE2S	-1.11474	-1.14169		0	0		0	-0.0606986
1	TRIM37	0.025572	0.0247877		0	0		0	0
1	SMURF2	-0.00198522	0.00294279		0	0		0	0
1	UBE2D3	0	-0.00066343		0	0		0	0
1	FBXW7	0.00221039	0		0.00541623	0.00535661		0	0
1	PRPF19	0.001171	0		0.00278957	0.00272462		0	0
1	CBL	0.00150632	0		0	0		0	0
1	SKP1	0	-0.00390373		0	0		0	0
1	UBE3A	0	-0.00713761		0	0		0	0
1	RNF7	0.000220304	0		0	0		0	0
1	CBLB	-0.441384	-0.428608		0.00138663	0.00130925		0	0
1	FANCL	-0.220385	-0.229479		0	0		0	0
1	CDC20	-0.0184201	0		-0.00824212	-0.858391		-1.27106	-1.02688
1	UBE2B	0	-0.00203586		0	0		0	0
1	TRIM32	0.00196433	0		0	0		0	0
1	WWP1	0.014354	0		0.00142019	0.00139451		0	0
1	UBA2	0	-0.00988848		0	0		0	0
1	UBE2M	0.0126478	0		0	0		0	0
1	UBE4B	0.00102959	0		0	0		0	0
1	UBA1	0.00152369	0		0	0		0	0
1	UBE2D2	0.000779708	0		0	0		0	0
1	PIAS3	0.0168328	0.0259676		0	0		0	0
1	UBE2G1	0	0		-0.00452434	-0.00456283		0	0
1	VHL	0	0.00592399		0	0		0	0.479314
1	DDB2	-0.0097637	0.00659984		0	0		-0.288348	0
1	MDM2	0.00844781	0		0.125632	0.122729		0	0
1	CUL4A	0.0162347	0.0158238		0.0150697	0.0149008		0	0
1	UBE2Q2	0	-0.00278303		0	0		0	0
1	PML	0	0.00464292		0	0		0	0
1	DET1	0.162319	0.173536		0	0		0	0
1	ANAPC11	0.00144494	0		0	0		0	0
1	CBLC	0	0		0	0		0	0.423716
1	UBA3	-0.34111	-0.343302		0	0		0	0
1	SKP2	0.00290629	0		0.00219776	0.00214425		0	0
1	HERC4	1.0861	1.07012		0.0135846	0.0135182		0	0.162252
1	UBE3B	0	0		0	0		0	0.383579
1	FBXO4	-0.00699607	0.0294897		0	0		0	0.0102201
1	TRIP12	0	-0.0148258		0	0		0	0
1	UBE2L6	0.00925879	0.00643678		0	0		0	0
1	CUL4B	0	-0.00560837		0	0		0	0
1	UBE2J2	0	0.00143449		0	0		0	0
1	UBE2Q1	0.0294344	0.0261209		0	0		0	0
1	RCHY1	0.000361079	0		0	0		-0.288975	0
1	ANAPC10	-0.253025	-0.249287		-0.0468042	-0.0464487		0	0
1	BTRC	0.00416681	0		0	0		0	0
1	DDB1	0	-0.00217961		0	0		0	0
1	UBE2E3	-0.467872	-0.462423		-0.00251599	-0.00256054		0	0
1	UBE2E1	-0.0103828	-0.0170765		0	0		0	0
1	FBXW8	-1.22363	-1.21599		-0.00457248	-0.0045529		-1.58654	0
1	UBE2C	-0.609692	-0.616343		-0.00777936	-0.00779571		0	-1.14654
1	TRAF6	0	0.00139242		0	0		0	0
1	UBE2O	0.423495	0.419443		0.000437737	0.000441626		0	0
1	CDC26	0	-0.00047333		0	0		0	0
1	UBE2U	-0.0259755	0		0	0		0	0
1	UBE2N	0	-0.00413122		0	0		0	0
1	UBE2E2	0.00161494	0		0	0		0	0
1	UBE2F	-0.656203	-0.655959		0	0		-1.05491	-1.0866
1	SOCS3	-0.0108977	0		0	0		-0.321884	0
1	UBE2G2	0.00906802	0		0	0		0	0
1	SOCS1	0	0		0	0		0	0.530369
1	UBE2L3	0	-0.00572858		0	0		0	0
1	UBE2H	-0.637113	-0.617796		0	0		0	0
1	SIAH1	0	0.00630006		0	0		0	0
1	ANAPC7	0	-0.00396523		0	0		0	0
1	WWP2	-0.048854	-0.0533107		0.0236501	0.0233284		0	0
1	KLHL9	0	-0.0135415		0	0		0	0
1	SMURF1	0	0.00380508		-0.0268872	-0.0268069		0	0
1	UBE2QL1	0.0162163	0.0143879		0.00313115	0.00309987		0	0
1	UBE2NL	0.00165982	0		0	0		0	0
2	ALDH3A2	0	0		-0.000113586	-0.000894601		0	0
2	ACAT1	0	-0.00126908		0	-0.000243286		0	0
2	HADHA	-0.0686052	-0.0776649		0	0		0	0
2	IL4I1	0	0		-0.00534818	-1.2913		0	0
2	GCDH	0.00695545	0		0.109094	0.106297		0	0
2	OGDH	0	-0.0132545		0	0		0	0
2	AADAT	0	0		0.00578474	0.509313		0	0.898387
2	ALDH2	0	0		0	-0.000338493		0	0
2	EHHADH	0.769203	0.74903		0.150184	0.1463		0.0794781	0
2	KYNU	0.0803145	0.0804586		0.0773238	0.0754058		1.14834	0
2	WARS2	0	0		0	0.0035136		0	0
2	KMO	0	0		-0.0125512	-0.0178912		0	-0.197003
2	ACAT2	0	-0.00869199		-0.00616123	-0.878928		0	0
2	CAT	-0.0160271	-0.0113711		-0.644004	-0.0079598		0	0
2	ECHS1	0.00208499	0		0	0		0	0
2	TPH1	0	0		-0.000955549	0		0	0
2	AANAT	0	0		0.000643038	0		0	0
2	IDO1	0	0		-0.0876878	-0.0882017		0	0
2	DDC	-0.0457364	0		0	0		0	0
2	ALDH1B1	-0.110635	-0.104295		-2.81633	-0.00538535		-0.348388	0
2	CYP1B1	-0.151972	-0.123635		-0.000332445	0		0	0
2	TPH2	0	0.0349157		0	0		0	0
2	WARS	0.262031	0.252441		0.00543785	0.408377		0	0
2	CYP1A1	0	0		0.00307015	0		0	0
2	CYP1A2	0.175755	0.171556		0.00910657	0.585226		0.187383	0.825665
2	ALDH9A1	0	0		0.000568046	0		0	0
2	TDO2	0.392682	0.408641		-0.00597174	0		0	0
2	ACMSD	0	0.025736		-0.00373031	0		0	0
2	ALDH7A1	0	-0.00607112		0.0281181	0.0272768		0	0
2	AFMID	0	0		0.00115559	0		0	0
2	IDO2	0.113701	0.110972		0	0		0	0
2	MAOA	0	0		0.00179739	0		0	0
2	ASMT	0	0		-0.116858	-0.115842		0	0
2	OGDHL	0.00815605	0		0	0		0	0
2	INMT	0	0		0	0.00255372		0	0
3	BAD	0	0		-0.0198257	-0.0195116		0	0
3	PIK3CB	0.00393209	0		0	0		0	0
3	NGFR	0.0139482	0		0	0		0	0
3	RHOA	0	-0.00644904		0	0		0	0
3	CAMK2A	0	-0.0244508		0	0		0.432829	-0.110954
3	CDC42	0	0		0.0154102	0.0156351		0	0
3	RPS6KA6	0.006808	0		0	0		0	0
3	MAP2K7	0	0		-0.000113183	0		0	0
3	TP73	0	0		-1.49513	-0.00760875		-0.202529	-0.142806
3	PSEN1	0	-0.00160554		-0.0106061	-0.0105764		0	0
3	BAX	-0.315888	-0.323647		-0.977228	-0.00800069		-0.253996	0
3	IRAK3	0	0		0	0		0.67559	0
3	ABL1	0	-0.0121045		-0.113267	-0.113129		0	0
3	RPS6KA5	0.00546505	0		0.00516724	1.57282		0	0.755391
3	NFKBIA	0.00341684	0		0.0205927	0.0199927		0	0
3	RIPK2	0	0		0	0		0.318274	0
3	IKBKB	0	0		-0.000426009	0		-0.911088	0
3	NFKBIB	0	0		0	0		-0.575168	0
3	AKT2	0	0		0	0		0.757311	0
3	PIK3R2	0.010329	0		0	0		0	0
3	PIK3CG	0.0248711	0		0	0		1.46039	0
3	RAPGEF1	0	-0.00503817		0	0		0	0
3	MAPK8	0.0016613	0		0	0		0	0
3	NFKB1	0	0		-0.125875	-0.124578		-2.11545	-0.0485034
3	MAPK10	0	0		-0.02187	-0.021818		0	0
3	ARHGDIB	0	0		0	0		0	0.0191859
3	MAPK14	0.0118543	0		0	0		0	0
3	AKT3	0.00199403	0		0	0		0	0
3	FASLG	0	0		-0.526954	-0.0106258		0	0
3	PIK3CA	-0.264012	-0.276963		-0.701401	-0.00581252		0	0
3	MAP2K2	0.0110927	0		0	0		0	0
3	ATF4	0	0		-0.00319946	-0.00306845		0	0
3	RAF1	-0.00597223	0		-0.000107395	0		-0.51521	0
3	IRS4	0	0		0	0		0.203401	0
3	NGF	0	0		-0.00979939	-0.494574		0	-0.0451605
3	KIDINS220	0	-0.000280521		0	0		0	0
3	MAP2K5	0.00314989	0		0	0		0	0
3	NTRK3	0.00338836	0		0.000337534	0		0.0308305	0
3	TP53	0	0		-0.000201923	0		0	0
3	CAMK2D	0.14394	0.133525		0.546645	0.00425252		0	0
3	PIK3R1	0	0		0.00438414	0.220332		0	0
3	NTRK2	0.00633952	0		0.338021	0.00452667		0.0980906	0
3	PDK1	0	0		0.0182924	0.0184746		0	0
3	CAMK4	0.0037007	0		0.0508088	0.0503917		0	0
3	CALM3	0.000503278	0		0.0560902	0.0543622		0	0.296716
3	SHC1	0.00681743	0		0	0		0	0
3	SH2B2	0	0		0.462181	0.00454722		1.38106	1.23675
3	PRKCD	0	0		0	0.000136555		0	0.109761
3	FRS2	0.00233617	0		0	0		0	0
3	MAPK7	0	0		-0.0433997	-0.0438447		0	0
3	CRK	0	-0.0124964		0	0		0	0
3	MAP2K1	0	0		-0.000193526	0		0	0
3	IRS1	0.0134558	0		0	0.000105393		0	0
3	BCL2	0.27106	0.244318		0	0.000214481		0.917473	0
3	HRAS	0.0215907	0		0	0		0	0
3	BDNF	0	0		-0.0550786	-0.0574882		0	0
3	RPS6KA3	0	0		-0.00629109	-1.01887		0	-0.02526
3	JUN	0	0		0	0		0	-0.241095
3	GRB2	0.002708	0		0	0		0	0
3	SH2B1	0	0		0	0		0.0826971	0
3	CALML3	0	0		0	-0.000333229		0	0
3	CALML5	0	0		-0.0568542	-0.0590011		0	0
3	IRAK1	0	0		-0.0100525	-0.00993678		0	0
3	MAP3K5	0	0		0	0.000123486		0	0
3	PLCG2	0	0		0	0		-1.22359	0
3	IRAK4	0	0		0	-0.000180689		0	0
3	NTRK1	0	0		-0.526439	-0.010782		0	0
3	CALM1	0	-0.0255093		0	-0.000160102		0	0
3	NRAS	0.00589678	0		0	0		0	0
