# Supplementary material for: Horizontal and vertical integrative analysis methods for mental disorders omics data
Source: Sci Rep. 2019 Sep 17;9:13430. doi: 10.1038/s41598-019-49718-5 (PMC6748966; doi:10.1038/s41598-019-49718-5)
Supplement: Supplementary file 5 — Table S4 [file 41598_2019_49718_MOESM5_ESM.xlsx]

## Sheet: Sheet1
Horizontal and vertical integrative analysis methods for mental disorders omics data
Shuaichao Wang, Xingjie Shi, Mengyun Wu, Shuangge Ma

## Sheet: GE-CNV regulations with C1
Bipolar disorder Pathway 1
	RBX1	CUL2	DET1	VHL	PIAS1	FBXW8	UBE2Q1	CDC16	BRCA1	WWP2	UBE2H	SOCS3	TRAF6	CDC20	ANAPC10	NEDD4L	MAP3K1	FANCL	UBE2G2	UBE3C	ANAPC7	UBE4B	UBE2Q2	TRIM37	UBE2L3	SAE1	CDC23	UBE2O	NEDD4	BIRC6	AIRE	CUL4B	FBXW11	PIAS4	UBE2J2	SOCS1	UBE2F	RCHY1	UBE2K	SMURF1	MID1	UBE2QL1	SKP1	UBE2D4	CBL	UBE2D2	UBR5	UBE2E3	KEAP1
RBX1	0	0	0	0	0	0	0	0	0	0	0	0	0	0	0	0	0	0	0	0	0	0	0	0	0	0	0	0	0	0	0	0	0	0	0	0	0	0	0	0	0	0	0	0	0	0	0	-9.94314	0
RHOBTB2	0.00375105	0	0	0	6.70737	0	0	0	0	0	0	0	0	-3.42251	0	0	0	0	0	0	0	0	0	0	0	1.74201	0	0	0	0	0	0	0	0	0	0	0	0	0	0	0	0	0	0	0	0	0	7.21508	0
DET1	0	0	0	0	0	0	0	0	0	0	0	0	0	0	0	0	0	0	0	0	0	0	0	0	0	0	0	0	0	0	0	0	0	0	0	0	0	0	0	0	0	0	0	0	0	0	0	0	0
VHL	0	0	0	4.09626	0	0	0	0	0	0	14.9331	0	3.42142	0	0	0	0	0	0	0	0	0	3.29143	0	0	0	0	0	0	0	0	0	0	0	0	0	0	0	0	0	0	0	0	0	0	0	0	0	0
UBE2U	0	0	0	0	0	0	0	0	0	0	0	0	0	0	1.08344	0	0	0	0	0	0	0	0	0	0	0	0	0	0	0	0	0	0	0	0	0	0	0	0	0	0	0	0	0	0	0	0	0	0
CDC16	0	0	-2.33661	0	0	0	0	0	0	0	0	0	0	0	0	0	0	0	0	0	0	0	0	0	0	0	0	0	0	-1.61713	0	0	0	0	0	0	0	0	0	0	0	0	0	0	0	0	0	0	0
WWP2	0	0	0	0	0	0	0	0	0	0	0	0	0	0	0	0	0	0	0	0	0	0	5.91337	0	0	0	0	0	0	0	0	0	0	0	0	0	0	0	0	0	0	0	0	0	0	0	0	1.83905	0
SOCS3	0	0	0	0	0	0	-1.2762	0	2.13479	0	0	0	0	0	0	0	0	0	-2.69866	-5.3453	0	0	0	0	0	0	-3.41105	0	0	-3.73588	0	0	0	-1.31355	0	0	0	-0.96746	-15.0934	0	0	0	-4.12782	0	0	0	0	0	0
TRAF6	0	0	0	0	0	0	11.6057	0	0	0	0	0	0	0	0	0	0	0	0	0	0	0	0	0	0	0	0	0	0	0	0	0	0	0	0	0	0	0	0	0	0	14.9521	0	0	0	12.5253	0	0	0
CDC20	0	0	0	0	0	0	0	0	0	0	0	0	0	0	0	2.83942	0	0	0	0	0	0	0	0	0	0	0	0	0	0	0	0	0	0	0	0	0	0	0	0	0	0	0	0	0	0	0	0	0
UBA7	0	0	0	0	0	0	0	0	0	0	0	0	0	0	0	0	0	0	0	0	0	0	0	0	0	0	0	0	0	0	0	0	0	0	0	0	0	0	0	0	0	0	0	0	0	0	0	0	0
PIAS3	0	0	0	0	0	0	0	0	0	0	-1.16962	0	0	0	0	0	0	0	0	0	0	0	0	0	0	0	0	0	0	0	0	0	0	0	0	0	0	0	0	0	0	0	0	0	0	-5.46075	0	-21.0746	0
CUL4A	0	0	-2.30553	0	0	0	0	0	0	0	0	0	0	0	0	0	0	0	0	0	0	0	0	0	0	0	0	0	0	-0.827645	0	0	0	0	0	0	0	0	0	0	0	0	0	0	0	0	0	0	0
FBXO4	0	0	0	0	0	0	0	0	0	0	0	0	0	0	0	0	0	0	0	1.86513	0	0	3.31644	0	0	0	0	0	0	0	0	0	0	0	0	0	0	0	0	0	0	0	0	0	0	0	0	0	0
NEDD4L	0	0	0	0	0	0	0	0	0	0	0	0	0	-7.09322	0	0	0	0	0	0	0	0	0	0	0	0	0	0	0	0	0	0	0	0	0	0	0	0	0	0	0	0	0	0	0	0	0	0	0
TRIM32	0	0	0	0	0	0	0	0	0	0	0	0	0	0	1.5932	0	0	0	0	0	0	0	0	0	0	0	0	0	0	0	0	0	0	0	0	0	0	0	0	0	0	0	0	0	0	0	0	0	0
UBE2G2	0	0	0	0	0	0	0	0	0	0	0	0	0	0	0	0	0	0	0	0	0	0	0	0	0	0	0	0	0	0	0	0	0	0	0	0	0	0	0	0	0	0	0	0	0	0	0	0	0
FBXW7	0	0	0	0	0	0	0	0	0	0	0	0	0	0	0	0	0	0	0	0	0	0	0	0	0	0	0	0	0	0	0	0	0	0	0	0	0	14.6813	0	0	0	0	0	0	0	0	0	0	0
ANAPC5	0	0	0	0	0	0	0	0	0	-1.4477	0	0	0	0	0	0	0	0	0	0	0	0	0	0	0	0	0	0	0	0	0	0	0	0	0	0	0	0	0	0	0	0	0	0	0	0	0	0	0
UBE3C	0	0	0	0	0	1.3597	0	0	0	0	0	0	0	0	0	0	0	0	0	0	0	0	0	0	0	0	0	-2.43773	0	0	0	0	0	0	0	0	0	0	0	0	0	0	0	0	0	0	0	0	0
CBLB	0	0	0	0	0	0	0	0	0	0	0	0	0	0	6.05925	0	0	0	0	0	0	0	0	0	0	0	0	0	0	0	0	0	0	0	0	0	0	0	0	0	0	0	0	0	0	0	0	11.7141	0
MGRN1	0	0	0	0	0	0	0	0	0	0	0	0	0	0	0	0	0	0	0	-2.64884	0	0	0	0	0	0	0	0	0	0	0	0	0	0	0	0	0	0	0	0	-1.04275	0	0	0	0	0	0	0	0
RNF7	0	0	0	0	0	0	0	0	0	0	0	0	0	0	0	0.352714	0	0	0	0	0	0	0	0	0	0	0	0	0	0	0	0	0	0	0	0	0	0	0	0	0	0	0	0	0	0	0	0	0
TRIM37	0	0	0	0	10.0157	0	0	0	-3.14278	0	0	-6.78041	0	0	13.4438	0	0	0	0	22.3335	0	0	0	0	0	0	0	0	0	0	-2.2751	4.2447	0	0	0	-1.84623	5.71363	0	14.1435	0	0	6.80995	7.97852	0	0	9.96567	0	30.9238	0
UBE2N	0	0	0	0.174299	0	0	12.5498	0	0	0	0	0	0	0	0	0	0	0	0	0	0	0	0	0	0	0	0	0	0	0	0	0	0	0	0	0	0	0	0	0	0	0	0	0	0	0	0	0	0
UBE2L3	0	0	0	0	0	0	0	0	0	0	0	0	0	0	0	0	0	0	0	0	-1.92767	0	0	0	0	0	0	0	0	0	0	0	0	0	0	0	0	0	0	0	0	0	0	0	0	0	0	0	0
SMURF2	0	0	0	0	1.10464	0	0	0	-3.02734	0	0	-0.411084	0	0	6.56542	0	0	0	0	0	0	0	0	0	0	0	0	0	0	0	-2.107	3.38719	0	0	0	-0.0620824	0	0	0	0	0	6.75946	0	0	0	0	0	0	0
SAE1	0	0	0	0	0	0	0	0	0	0	0	0	0	0	0	0	0	0	0	0	0	0	0	0	0	0	0	0	0	0	0	0	0	0	0	0	0	0	0	0	0	0	0	0	0	0	0	0	0
UBE2E2	0	0	0	0	0	0	0	0	0	0	0	0	0	0	-10.1695	0	0	0	0	-3.46646	0	0	0	0	0	0	0	0	0	0	0	0	0	0	0	0	0	-9.56586	0	0	0	0	0	0	-5.05125	0	0	0	0
CDC23	0	0	0	0	0	0	0	0	0.558414	0	0	0	0	0	0	0	0	0	0	0	0	0	0	0	0	0	0	0	0	0	0	0	0	0	0	0	0	0	0	0	0	-6.66128	0	0	0	-13.5639	0	0	0
UBE2O	0	0	0.20705	0.292934	-0.200061	0	0	0	0	0	0	0	0.768522	0	0	0	0.209798	0	0	0	0	0	0	0	0	-0.00940256	0	0	0.116039	0	0	0	0	0	-0.33649	0	0	0	-2.25942	0	0	0	0	-0.209933	0	-0.230885	0	0	-0.106002
SYVN1	0	0	0	0	0	0	0	0	0	0	0	0	0	0	0	0	0	0	0	0	0	0	0	0.461053	0	0	0	0	0	0	0	0	0	0	0	0	0	0	0	0	0	0	0	0	0	0	0	0	0
KLHL9	0	0	0	0	0	0	0	0	0	0	0	0	0	0	0	0	0	0	0	0	0	0	0	0	0	0	0	0	-7.64555	0	0	0	0	0	0	0	0	0	0	0	0	0	0	0	0	0	0	0	0
UBE2B	0	0	0	0	0	0	0	0	0.542627	0	0	0	0	0	0	0	0	0	0	0	0	0	0	0	0	0	0	0	0	0	0	0	0	0	0	0	0	0	0	0	0	-7.02259	0	0	0	-0.291055	0	0	0
WWP1	0	0	0	0	0	0	0	0	0	0	0	0	0	0	0	0	1.6989	3.25857	0	0	0	0	-0.588648	0	0	0	0	0	0	0	0	0	-1.41879	0	0	0	0	0	0	0	0	0	0	0	0	0	0	1.71806	0
CUL1	0	0	4.71971	3.98256	0	0	0	0	0	-7.26147	0	0	0	0	0	0	0	0	0	0	0	-0.579615	0	0	0	0	0	0	0	0	0	0	0	0	0	0	0	0	0	0	0	0	0	0	0	0	0	0	0
UBE2R2	0	0.488747	0	0	0	0	0	0	0	0	0	1.88684	0	0	0	0	3.1782	0	0	0	-0.610698	0	0	0	0	0	-1.41527	-0.598184	9.00229	0	0	0	0	0	0	0	0	0	0	0	0	0	0	0	0	0	0	0	-1.62012
UBE2J2	0	0	0	0	0	0	0	0	0	0	0	0	0	0	0	0	0	0	0	0	0	0	0	0	0	0	0	0	0	0	0	0	0	0	0	0	0	0	0	0	0	0	0	0	0	0	0	-1.72006	0
DDB2	0	2.91762	0	0	0	0	0	0	-0.4247	0	0	0	0	0	0	0	0	0	0	0	0	0	0	0	0	0	0	0	0	0	0	0	0	0	0	-0.0916093	0	0	0	0	0	0	0	0	0	6.1396	0	9.85728	0
SOCS1	0	0	0	0	0	0	0	0	3.73931	0	0	0	0	0	0	0	0	0	0	0	0	0	0	0	-8.06341	0	-2.40126	-1.43442	0	0	0	0	0	-8.73653	0	0	0	0	0	0	0	0	0	0	0	0	0	0	0
SKP2	0	0	0	0	0	0	0	0	0	0	0	0	0	0	0	0	0	0	0	0	0	0	0	0	0	0	0	0	0	0	0	0	0	0	0	0	0	18.2371	0	0	0	0	0	0	0	13.2849	0	0	0
UBE2F	0	0	0	0	0	0	0	0	0	0	0	0	0	0	0	0	0	0	0	0	0	0	0	0	0	0	0	0	0	0	0	0	0	0	0	0	0	0	0	0	0	0	0	0	0	0	12.8312	0	0
UBA6	0	0	0	0	0	0	0	0	0	0	0	0	0	-0.0290391	0	0	0	0	0	0	0	0	0	0	0	0	0	0	0	0	0	0	0	0	0	0	0	0	0	0	0	0	0	0	0	0	0	0.340195	0
DDB1	0	0	0	0	0	0	0	0	0	0	0	0	0	0	0	0	0	0	0	0	0	0	7.66587	0.036883	0	0	0	0	0	0	0	0	0	0	0	0	0	0	0	1.60691	0	0	0	0	0	0	3.53564	0	0
CUL5	0	0	-0.344148	0	0	0	0	0	0	0	0	0	0	0	0	0	0	0	0	0	0	0	0	0	0	0	0	0	0	0	0	0	0	0	0	0	0	0	0	0	0	0	0	0	0	0	0	0	0
SMURF1	0	0	0	0	0	0	0	0	0	0	13.7025	0	0	0	0	0	0	0	0	0	0	-0.606971	0	0	0	0	0	0	0	0	0	0	0	0	0	0	0	0	0	0	0	0	0	0	0	0	0	0	0
CUL3	0	0	0	0	0	0	0	0	0	0	0	0	0	0	0	0	0	0	0	0	0	-0.282398	0	0	0	0	0	0	0	0	0	0	0	0	0	0	0	0	0	0	0	0	0	0	0	0	0	0	0
UBE2QL1	0	0	0	0	0	0	0	0	0	0	0	0	0	0	0	0	1.48101	0	0	0	0	0	0	0	0	0	0	0	0	0	0	0	0	0	0	0	0	0	0	0	0	0	0	0	0	0	0	0	0
SKP1	0	0	0	0	0	0	0	0	0.644042	0	0	0	0	0	0	0	0	0	0	0	0	0	0	0	0	0	0	0	0	0	0	0	0	0	0	0	0	0	0	0	0	-7.0114	0	0	0	-3.05439	0	0	0
ANAPC4	0	0	0	0	0	0	0	0	0	0	-0.119965	0	0	0	0	0	0	0	0	0	0	0	0	0	0	0	0	0	0	0	0	0	0	0	0	0	0	0	0	0	0	0	0	0	0	0	0	0	0
UBE2D1	0	0	0	0	-12.0712	0	0	0	0	0	-17.7732	4.92196	0	0	0	0	0	0	0	0	0	0	-7.21413	0	0	-6.75625	0	0	0	0	0	0	0	0	0	0	0	-1.99362	0	0	0	0	0	0	0	0	0	0	0
CBL	0	0	0	0	0	0	0	0	0	0	0	0	0	0	0	0	0	0	0	0	0	0	0	0	0	0	0	0	0	0	0	0	0	0	0	0	0	0	0	0	0	0	0	0	0	0	0	0	-0.133456
UBE2D2	0	0	0	0	0	0	0	0	0.556814	0	0	0	0	0	0	0	0	0	0	0	0	0	0	0	0	0	0	0	0	0	0	0	0	0	0	0	0	0	0	0	0	-6.56872	0	0	0	0	0	0	0
HERC4	0	0	-1.55333	-1.13333	0	0	-15.758	-7.18111	0	0	0	0	-1.0173	0	-2.88619	0	-10.9281	0	0	-19.0484	0	0	-8.02613	0	0	0	0	0	0	0	0	0	0	0	0	0	0	-9.39747	0	0	0	0	0	0	0	-4.30365	0	-6.99665	0
NHLRC1	0	0	0	0	0	0	0	0	0	0	0	0	0	0	0	0	0	0	0	0	0	0	0	0	0	1.24941	0	0	0	0	0	0	0	0	0	0	0	0	0	0	0	0	0	0	0	0	0	0	0
UBR5	0	0	0	0	0	0	0	0	0	0	0	0	0	0	0	0	0	0	0	0	0	0	0	0	0	0	0	0.798324	0	0	0	0	0	0	0	0	0	0	0	0	0	0	0	0	0	0	0	0	0
UBE2E3	0	0	0	0	0	0	0	0	0	0	0	0	0	0	0	0	0	0	0	0	0	0	-2.61157	0	0	0.432169	0	0	0	0	0	0	0	0	0	0	0	0	0	0	0	0	0	0	0	0	0	0	0
STUB1	0	0	0	0	0	0	0	0	0	0	0	0	0	0	0	0	0	0	0	0	0	0	0	0	0	-1.54948	0	0	0	0	0	0	0	0	0	0	0	0	0	0	0	0	0	0	0	0	0	0	0
TRIP12	0	0	0	0	0	0	0	0	0	0	0	0	0	0	0	0	0	0	0	0	0	0	0	0	0	0	0	0	0	0	0	0	0	0	0	0	0	0	0	0	0	0	0	0	0	0	12.927	0	0
SIAH1	0	0	0	0	0	0	0	0	0	0	0	0	0	0	0	0	0	0	0	0	-2.10623	0	0	0	0	0	0	0	0	0	0	0	0	0	0	0	0	0	0	0	0	0	0	0	0	0	0	0	0
CUL7	0	0	0	0	0	0	0	0	0	0	0	0	0	0	-7.72884	0	0	0	0	0	0	0	0	0	0	0	0	0	0	0	0	0	0	0	0	0	0	0	0	0	0	0	0	0	0	0	0	0	0
UBE2L6	0	0	0	0	0	0	0	0	0	0	0	0	0	0	0.434242	0	0	0	0	0	0	0	0	0	0	0	0	0	0	0	0	0	0	0	0	0	0	0	0	0	0	0	0	0	0	0	0	0	0
PRPF19	0	0	0	0	0	0	0	0	0	0	0	0	0	0	0	0	0	0	0	0	0	0	7.66253	0.00221295	0	0	0	0	0	0	0	0	0	0	0	0	0	0	0	1.57905	0	0	0	0	0	0	3.08625	0	0
UBE2I	0	0	0	0	0	0	0	0	0	0	0	0	0	0	0	0	0	0	0	0	0	0	0	0	0	-1.51052	0	0	0	0	0	0	0	0	0	0	0	0	0	0	0	0	0	0	0	0	0	0	0
UBE2E1	0	0	0	0	0	0	0	0	0	0	0	0	0	0	-2.84321	0	0	0	0	-0.17471	0	0	0	0	0	0	0	0	0	0	0	0	0	0	0	0	0	-9.43461	0	0	0	0	0	0	0	0	0	0	0
UBE4A	0	0	0	0	0	0	0	0	0	0	0	0	0	0	0	0	0	0	0	0	0	0	0	0	0	0	0	0	0	0	0	0	0	0	0	0	0	0	0	0	0	0	0	0	0	0	0	0	-0.0780671
Bipolar disorder Pathway 2
	WARS2	IDO1	TDO2	DDC	HADH	IL4I1	AOX1	ALDH7A1	ECHS1	OGDHL	MAOB	MAOA	ACMSD	ASMT	CYP1A2	HADHA	HAAO	KYNU	OGDH
TPH1	0	0	0	0	0	0	0	0	0	0	3.63937	0	0	0	0	0	0	0	0
KMO	0	0	0	0	0	4.21263	0	0	0	0	0	0	0	0	8.89566	0	0	0	0
WARS2	0	0	0	0	0	0	0	0	0	0	0	0	0	0	0	0	0	1.37737	0
AADAT	0	0	0	0	0	0	0	0	0	0	0	0	0	-1.89963	0	1.72686	-4.46956	0	0
IDO1	0	0	0	0	1.77402	0	0	0	0	0	0	0	0	0	0	0	0	0	0
TDO2	0	0	0	0	0	0	0	0.42351	0	0	0	0	0	0	0	0	0	0	0
IDO2	0	0	0	0	1.63511	0	0	0	0	0	0	0	0	0	0	0	0	0	0
ALDH2	0	0	0	0	0	0	0	0	0	0.890678	0	0	0	0	0	-3.24927	0	0	0
IL4I1	0	0	0	0	0	0	0	0	0	0	0	0	0	0	0	3.45731	0	0	0
AOX1	0	0	0	-0.517477	0	0	0	0	0	0	0	0	0	0	0	0	0	0	0
ALDH7A1	-0.0865862	0	0	0	0	0	0	0	0	0	0	0	0	0	0	0	0	0	0
ALDH1B1	0	1.47487	0	0	0	0	-2.55616	0	0	0	0	0.454396	0	0	5.79693	0	0	-4.14508	0
INMT	0	0	0	0	0	0	0	0	0	0	0	0	0	0	0	-1.83159	0	0	0
GCDH	1.79704	0	0	0	0	-5.12409	0	0	0	0	0	0	0	0	0	0	0	0	0
AANAT	0.221027	0	0.0678732	0.0592622	0.290048	0	0.384245	0	-0.990484	-0.0649322	0	0	0.018047	0	0.412899	0.283543	0	0	-0.444972
OGDHL	0	0	0	0	0	0	0	0	0	0	0	0	0	0	0	-9.84734	0	0	0
ACAT1	0	0	0	0	0	0	0	0	0	0	0	0	0	0	0	-7.5861	0	0	0
WARS	0	0	0	-7.58538	0	0	-1.87246	0	0	0	0	0	0	0	0	0	0	0	0
AFMID	0	0	0	0	0	0	0	0	0	0	0	0	0	0	1.18661	0	0	0	0.292825
CAT	0	0	0	0	0	-6.17765	0	0	0	0	0	0	0	-3.01912	-9.99282	3.98823	0	0	0
CYP1A1	0	0	0	0	0	0	0	0	0	0	0	0	0	0	0	46.2155	0	0	0
ACAT2	0	0	0	0	0	0	0	0	0	0	0	0	0	0	0	-18.5675	0	0	0
HADHA	0	0	0	0	0	0	0	0	0	0	0	0	0	0	0	-4.33369	0	0	0
CYP1B1	0	0	0	0	0	0	0	0	0	0	0	0	0	0	0	-0.0275568	0	0	0
HAAO	0	0	0	0	0	0	0	0	0	0	0	0	0	0	0	-0.0028653	0	0	0
Bipolar disorder Pathway 3
	SHC1	NRAS	SH2B3	RAF1	FRS2	PIK3CA	PIK3R5	MAP2K5	BRAF	NFKBIB	RAP1B	JUN	RAP1A	YWHAB	NGFR	PIK3CB	MAP3K5	FASLG	PRKCD	YWHAH	CDC42	AKT3	NGF	GAB1	MAPK12	MAPK14	SOS1	CALM3	PDK1	YWHAE	RAC1	RPS6KA3	ATF4	RHOA	SHC2	CALML6	KIDINS220	TP53	BAD	CAMK2B	MAPK1	BAX	CAMK4	MAP3K3	MAPK3	HRAS	CALML3	YWHAQ	MAGED1
SHC1	0	0	0	0	0	0	0	0	0	0	0	-5.6013	0	0	0.671419	0	0	0	0	0	0	0	0	0	0	0	0	0	0	0	0	0	0	0	0	0	0	0	0	0	0	0	0	0	3.48628	0	0	0	0
IRS2	-4.09718	0	0	0	0	0	0	0	0	0	0	0	0.0254136	0	0	-5.51634	0	0	0	0	0	0	0	0	0	0	0	0	0	0	0	0	0	0	0	0	0	0	0	0	0	0	0	0	0	-0.693205	0	0	0
IRAK2	0	0	1.87908	0	0	0	0	0	0	0	0	0	0	0	0	0	0	0	0	0	0	0	0	0	0	0	0	0	0	0	0	0	0	2.30366	0	0	0	0	0	0	0	0	0	0	-3.28598	0	0	0	0.00398001
NRAS	0	0	-8.22968	-7.54212	0	0	0	0	0	0	0	0	0	0	0	0	0	0	0	0	0	0	0	0	0	0	0	0	0	0	0	0	0	0	0	0	0	0	0	0	0	0	0	0	0	0	0	0	-7.03958
RAF1	0	0	1.87564	0	0	0	0	0	0	0	0	0	0	0	0	0	0	0	0	0	0	0	0	0	0	0	0	0	0	0	0	0	0	2.26183	0	0	0	0	0	0	0	0	0	0	-4.69519	0	0	0	3.42163
PIK3CA	0	0	0	0	0	0	0	0	0	0	0	0	0.528353	0	0	0	0	0	0	0	0	0	0	0	0	0	0	0	0	0	0	0	0	0	0	0	0	0	0	9.89107	0	0	0	0	0	0	0	0	0
MAP2K5	0	0	0.407005	0	0	0.903789	0	0	0	0	0	0	0	0	0	0	0	0	0	0	0	0	0	0	0	0	0	0	0	0	0	0	0	0	0	0	0	0	0	0	0	0	0	0	0	0	0	0	0
MAPK11	0	0	0	0	0	0	0	0	0	0	0	-2.08892	0	0	0	0	0	0	0	0	0	0	0	0	0	0	-2.19325	0	0	0	0	0	0	0	0	0	0	0	0	0	0	0	0	-3.90801	0	0	0	0	0
GRB2	0	0	0	0	0	0	0	0	0	0	0	0	0	0	0	-16.8803	0	0	0	0	0	0	1.01425	0	0	-1.29256	0	0	-1.22731	0	0	0	0	0	0	0	0	0	0	0	0	0	-5.93133	0	0	0	0	0	0
MAP2K1	0	0	0.463094	0	0	1.58727	0	0	0	0	0	0	0	0	0	0	0	0	0	0	0	0	0	0	0	0	0	0	0	0	0	0	0	0	0	0	0	0	0	0	0	0	0	0	0	0	0	0	0
NFKBIE	0	0	0	0	0	0	0	0	2.26516	-1.97827	0	3.86446	0	0	0	0	0	1.19744	0	0	0	0	0	0	0	-1.64866	0	0	0	0	0	0	0	0	0	0	0	0	0	-16.2681	0	0	0	0	-1.36159	0	0	0	0
SH2B2	0	0	0	0	0	0	0	0	0	0	0.294304	0	0	0	0	0	0	0	0	0	0	0	0	0	0	2.07177	0	0	0	0	0	0	0	0	0	0	0	0	0	0	0	-5.36694	0	0	0	0	0	0	0
MAPKAPK2	0	0	0	0	-2.03676	0	0	0	0	0	0	0	0	0	0	0	0	0	0	0	0	0	0	0	0	0	-17.6528	0	-1.58858	0	0	0	0	0	0	0	0	0	0	8.01227	-13.9251	0	0	0	1.26969	0	0	0	0
PIK3R2	0	0	0	0	0	2.04586	0	0	0	0	0	0	0	0	0	0	0	0	0	0	0	0	0	0	0	0	0	0	0	0	0	0	0	0	0	0	0	0	0	0	1.00944	0.730651	0	0	0	0	0	0	0
NFKB1	0	0	0	0	0.967852	0	0	0	0	0	0	0	0	0	0	0	0	0	0	0	0	0	0	0	0	0	0	0	0	0	0	0	0	0	0	0	0	0	0	0	0	0	0	0	0	0	0	0	0
YWHAZ	0	2.334	0	0	0	0	0	0	0	0	0	0	0	0	0	0	0	0	0	0	0	0	0	0	0	-0.808577	0	0	0	0	0	0	0	0	0	0	0	0	0	0	0	0	0	0	0	0	0	0	0
PRKCD	0	0	0	0	0	0	0	0	0	0	0	-1.36946	0	0	0	0	0	0	0	0	0	0	0	0	0	0	0	0	0	0	0	0	0	0	0	0	0	0	0	0	0	0.584716	0	0	0	0	0	0	0
AKT3	0	0	0	0	0	0	0	0.492152	0	0	0	0	0	0	0	0	0	0	0	0	0	0	0	0	0	0	0	0	0	0	-5.51058	0	0	-9.40316	0	0	0	0	2.23141	0	0	14.8976	0	0	0	0	0	0	0
CALM1	0	0	2.90075	0	0	0	0	0	0	0	0	0	0	0	0	0	0	0	0	0	0	0	0	0	0	0.699386	0	0	0	0	0	0	0	0	0	0	0	0	0	0	0	0.96408	0	0	0	0	0	0	0
GAB1	0	0	0	0	0	0	0	0	0	0	0	0	0	0	-3.50561	0	0	0	0	0	0	0	0	0	0	0	0	0	0	0	0	0	0	0	0	0	0	-0.509666	0	0	0	0	0	0	0	0	0	0	0
MAPK12	0	0	0	0	0	0	0	0	0	0	0	-2.26413	0	0	0	0	0	0	0	0	0	0	0	0	0	0	-0.0665871	0	0	0	0	0	0	0	0	0	0	0	0	0	0	0	0	0	0	0	0	0	0
RPS6KA5	0	0	2.90958	0	0	0	0	0	0	0	0	0	0	0	0	0	0	0	0	0	0	0	0	0	0	0.654184	0	0	0	0	0	0	0	0	0	0	0	0	0	0	0	0.684748	0	0	0	0	0	0	0
CAMK2D	0	0	0	0	0.658028	0	0	0	0	0	0	0	0	0	0	0	0	0	0	0	0	0	0	0	0	0	0	0	0	0	0	0	0	0	0	0	0	0	0	0	0	0	0	0	0	0	0	0	0
SORT1	-0.900114	0	0	0	0	0	0	0	0	0	0	0	0	0	0	0	0	0	0	0	0	0	0	0	0	0	0	0	0	0	0	0	0	0	0	0	0	0	0	0	0	0	0	0	0	0	0	0	0
NTRK2	0	0	0	0	0	0	0	0	0	0	0	4.35038	0	0	0	0	0	0	0	0	0	0	0	0	0	0	0	0	0	0	0	0	0	0	0	0	0	0	0	0	0	0	0	0	0	0	0	0	0
PDK1	0	0	0	0	0	0	0	0	0	0	0	4.24089	0	0	0	0	0	0	0	0	0	0	0	0	0	0	0	0	0	0	0	0	0	0	0	0	0	0	-0.585789	0	0	0	0	0	0	0	0	0	0
RAC1	0	0	0	17.8896	0	0	-2.82617	0	0	0	0	0	0	0	-3.86318	16.001	4.16346	0	3.29316	18.2032	0	0	0	0	0	0	0	0	0.996404	0	4.25116	0	6.59818	0	0	-1.60598	0	0	0	14.3794	0	0	6.37574	0	0	0	-5.7471	0	0
GSK3B	0	0	0	0	0	0	0	0	0	0	0	-3.21733	0	0	0	0	0	0	0	0	0	0	0	0	0	0	0	0	0	0	0	0	0	0	0	0	0	0	0	0	0	0.1117	0	0	0	0	0	0	0
ATF4	0	0	0	0	0	0	0	0	0	0	0	-2.04818	0	0	0	0	0	0	0	0	0	0	0	0	0	0	-0.00643689	0	0	0	0	0	0	0	0	0	0	0	0	0	0	0	0	0	0	0	0	0	0
RHOA	0	0	0	0	0	0	0	0	0	0	0	-1.17918	0	0	0	0	0	0	0	0	0	0	0	0	0	0	0	0	0	0	0	0	0	0	0	0	0	0	0	0	0	0.0743004	0	0	0	0	0	0	0
RAPGEF1	0	0	0	0	-5.56552	0	0	0	0	0	0	0	0	0	0	0	0	0	0	0	0	-0.143366	0	0	0	0	0	0	0	0	0	0	0	0	0	0	0	0	-0.479489	0	0	0	0	0	0	0	0	0	0
SHC2	0	0	0	0	0	1.7508	0	0	0	0	0	0	0	0	0	0	0	0	0	0	0	0	0	0	0	0	0	0	0	0	0	0	0	0	0	0	0	0	0	0	0.972707	0.391862	0	0	0	0	0	0	0
MAP2K2	0	0	0	0	0	1.20182	0	0	0	0	0	0	0	0	0	0	0	0	0	0	0	0	0	0	0	0	0	0	0	0	0	0	0	0	0	0	0	0	0	0	0.807022	0.4543	0	0	0	0	0	0	0
MAPK9	0	0	0	0	0	0	0	0	0	0	0	-3.06899	0	0	8.86513	0	0	0	0	0	0	0	0	0	0	0	0	0	0	0	0	0	0	0	0	0	0	0	0	0	0	0	0	0	0	0	0	0	0
KIDINS220	-0.0809947	0	0	0	0	0	0	0	0	0	0	0	0	0	0	0	0	0	0	0	0	0	0	0	0	-1.46834	0	0	-8.61512	0	0	0	0	0	0	0	0	0	0	0	0	0	0	0	0	0	0	0	0
KRAS	0	0	8.51907	7.53739	0	0	0	0	0	0	0	0	0	0	0	0	0	0	0	0	0	0	-5.38528	0	0	0	0	0	9.4211	0	0	0	0	0	-7.76847	0	0	0	0	0	32.681	4.05575	0	0	0	0	0	0	0
IKBKB	0	0	0	0	0	15.0388	0	0	0	0	0	0	0	0	0	0	0	0	0	0	0	0	0	0	0	0	0	0	0	0	0	0	0	0	0	0	0	0	0	1.27968	0	0	0	0	0	0	0	0	9.56667
NFKBIA	0	0	0	0	2.39617	0	0	0	0	0	0	0	0	0	0	0	0	0	0	0	0	0	0	0	0	0.711156	0	0	0	0	0	0	0	0	0	0	0	0	0	0	0	0	0	0	0	0	0	0	0
SOS2	0	0	0	0	0	0	0	0	0	0	0	0	0	0	0	8.60266	0	0	0	0	0	0	0	0	0	0	0	0	0	0	7.58718	0	0	0	0	-8.1796	0	0	0	0	0	0	0	0	0	0	0	0	0
CSK	0	0	0.486497	0	0	7.71227	0	0	0	0	0	0	0	0	0	0	0	0	0	0	0	0	0	0	0	0	0	0	0	0	0	0	0	0	0	0	0	0	0	0	0	0	0	0	0	0	0	0	0
CAMK4	0	0	0	0	0.176748	0	0	0	0	0	0	0	0	0	0	0	0	0	0	0	0	0	0	0	0	0	0	0	0	0	0	0	0	0	0	0	0	0	0	0	0	0	0	0	0	0	0	0	0
MAP3K3	0	0	1.10054	0	0	0	0	0	0	0	0	12.2358	0	0	0	1.64433	0	0	0	0	0	0	0	0	0	0	10.2769	-3.50901	2.73227	0	0	0	0	0	0	0	0	0	0	0	0	0	0	0	0	0	0	0	0
YWHAG	0	0	0	0	0	0	0	0	0	0	0	0	0	0.90512	0	0	0	0	0	0	0	0	0	0	-0.374326	0	0	0	0	0	0	0	0	0	0	0	0	0	0	0	0	0	0	0	0	0	0	0	0
CALML5	0	0	0	0	0	0	0	0	0	0	0	3.14051	0	0	0	0	0	0	0	0	0	0	0	0	0	0	0	0	0	-0.681111	0	0	0	0	0	0	0	0	0	0	0	-7.60471	0	0	-3.2401	0	0	0	3.51363
CALML3	0	0	0	0	0	0	0	0	0	0	0	3.3012	0	0	0	0	0	0	0	0	0	0	0	0	0	0	0	0	0	0	0	0	0	0	0	0	0	0	0	0	0	-7.07002	0	0	-3.08838	0	0	0	0
ABL1	0	0	0	0	-0.140652	0	0	0	0	0	0	0	0	0	0	0	0	0	0	0	0	0	0	0	0	0	0	0	0	0	0	0	0	0	0	0	0	0	-0.325965	0	0	0	0	0	0	0	0	0	0
YWHAQ	-0.0831671	0	0	0	0	0	0	0	0	0	0	0	0	0	0	0	0	0	0	0	0	0	0	0	0	-1.43214	0	0	-11.1759	0	0	0	0	0	0	0	0	0	0	0	0	0	0	0	0	0	0	0	0
NTRK1	0	0	0	0	0	0	0	0	0	0	0	-5.35423	0	0	0.86095	0	0	0	0	0	0	0	0	0	0	0	0	0	0	0	0	0	0	0	0	0	0	0	0	0	0	0	0	0	4.71906	0	0	0	0
MAP2K7	0	0	0	0	0	0.186309	0	0	0	0	0	0	0	0	0	0	0	0	0	0	0	0	0	0	0	0	0	0	0	0	0	0	0	0	0	0	0	0	0	0	0.519417	0.681671	0	0	0	0	0	0	0
PSEN1	0	0	0	0	0	0	0	0	0	0	0	-3.56909	0	0	0	0	0	0	0	0	0	0	0	0	0	0	0	0	0	0	0	0	0	0	0	0	0	0	0	0	0	0	0	0	0	0	0	0	0
ARHGDIA	0	0	0	0	0	0	0	0	0	0	0	0	0	0	0	-4.13443	0	0	0	0	-0.686472	0	0	0	0	0	0	0	0	0	0	0	0	0	0	0	0	0	0	0	0	0	0	0	0	0	0	0	0
NTF3	0	0	12.9865	0	0	0	0	0	0	0	0	2.66029	0	0	0	0	0	0	0	0	0	0	0	0	0	0	0	0	0	0	0	0	0	0	0	0	0	0	0	0	0	0	0	0	0	0	0	0	0
PLCG2	-4.32989	0	0	0	-10.2743	0	0	-9.36003	0	0	0	0	0	0	0	0	0	0	0	0	0	0	0	-24.8587	0	0	0	-0.936233	0	-1.14773	0	0	0	13.3397	0	0	0	0	0	0	0	0	0	-6.04764	-1.40532	-1.52092	0	0.664363	7.62173
CAMK2G	-3.83441	0	0	0	0	0	0	0	0	0	0	0	0	0	0	0	0	0	0	0	0	0	0	0	0	0	0	0	0	0	0	0	0	0	0	0	0	0	0	0	0	0	0	0	0	0	0	0	0
Schizophrenia Pathway 1
	RBX1	RHOBTB2	CUL2	DET1	VHL	PIAS1	FBXW8	UBE2Q1	CDC16	BRCA1	UBE2H	SOCS3	TRAF6	CDC20	ANAPC10	NEDD4L	MAP3K1	FANCL	BIRC3	UBE3C	UBE2D3	UBE4B	UBE2Q2	UBE3B	RNF7	SMURF2	SAE1	UBE2E2	CDC23	CDC34	UBE2O	UBE3A	NEDD4	BIRC6	CDC26	KLHL9	HERC1	CUL4B	FBXW11	CUL1	UBE2R2	BTRC	UBE2W	RCHY1	UBA2	UBE2K	DDB1	CUL5	SMURF1
RHOBTB2	21.8267	2.75179	3.5434	0	0	0	0	0	0	0	29.4884	0	0	0	2.95717	0	0	0	0	0	0	6.38258	0	0	2.2514	0	0	12.5986	0	0	0	0	0	0	0	0	0	0	0	0	0	0	0	9.80286	0	0	0	0	0
CUL2	0	0	0	0	0	0	0	0	0	0	0	0	0	-2.33013	0	0	0	0	0	0	0	0	0	0	0	0	0	0	0	0	0	0	0	0	0	0	0	0	0	0	0	0	0	0	0	0	0	0	0
UBE2U	0	0	0	11.6561	0	0	0	0	0	0	11.2506	0	0.753364	0	0	0	0	0	0	0	0	0	0	0	0	0	0	8.52779	0	0	0	0	0	0	0	0	0	0	0	0	0	0	0	0	0	0	0	0	0
FBXW8	0	0	0	0	0	0	0	0	0	0	0	0	3.44476	0	0	0	0	0	0	0	0	0	0	0	0	0	0	0	0	0	0	0	0	0	0	0	0	0	0	0	0	0.172895	0	0	0	0	0	0	0
CDC16	0	0	0	0	0	0	0	2.23068	0	0	0	0	0	0	0	0	0	0	0	0	0	0	0	0	0	0	0	0	0	0	0	0	0	0	0	0	0	0	0	0	0	0	0	0	0	0	0	0	0
ANAPC13	0	0	0	0	0	0	0	0	0	0	0	0	0	0	0	0	0	0	0	0	0	0	-8.46559	0	0	0	0	0	0	0	0	0	0	0	6.07846	0	0	0	0	0	0	0	0	0	0	0	0	0	0
WWP2	0	0	0	0	0	0	0	0	0	0	0	0	0	0	0	0	0	0	0	0	0	-2.49295	0	0	0	0	0	0	0	0	0	0	0	0	0	0	0	0	0	0	0	0	0	0	0	0	5.39041	0	0
SOCS3	0	0	0	0	0	0	0	0	0	0	0	0	0	0	0	0	0	0	0	0	0	0	0	0	0	0	0	0	0	1.60004	0	0	0	0	0	0	0	0	0	0	0	0	0	0	0	0	0	0	0
TRAF6	0	0	0	0	0	0	0	0	0	0	0	0	0	0	0	0	0	0	0	0	0	0	0	0	0	0	0	0	0	0	0	0	0	0	0	0	0	0	0	0	0	0	0	0	0	0	0	0	0
CDC20	0	0	0	0	0	0	0	0	0	0	6.26644	0	0	0	0	0	0	0	0	0	0	0	0	0	0	0	0	0	0	0	0	0	0	0	0	0	0	0	0	0	0	0.656031	0	0	0	0	0	0	0
PIAS3	0	0	0	0	0	0	0	0	0	0	0	0	0	0	0	0	0	0	0	0	0	-2.27201	0	0	0	0	0	0	0	0	0	0	0	0	0	0	0	0	0	0	0	0	0	0	0	0	0	0	0
ANAPC10	0	0	0	0	0	0	0	0	0	0	0	0	0	0	0	0	0	0	0	0	0	0	0	0	0	0	0	0	0	0	0	0	0	0	0	0	0	0	0	0	0	0	0	0	0	0	0	0	0
FBXO4	0	0	0	0	0	0	0	0	0	0	0	0	0	0	0	0	0	0	0	0	0	0	0	0	0	8.00366	0	0	0	0	0	0	0	0	0	0	0	0	0	0	0	0	0	0	0	0	0	0	0
UBE2G2	0	0	0	0	0	1.32917	0	0	0	-4.36043	0	0	0	0	0	0	0	0	0	0	0	0	0	0	0	0	2.24744	0	0	0	0	0	0	0	0	0	0	0	0	0	0	0	0	0	1.60872	0	0	0	0.791424
BIRC3	0	0	0	0.753375	0	0	0	0	0	0	0	0	0	0	0	0	0	0	0	0	0	0	0	0	0	0	0	0.027484	0	0	0	0	0	0	0	0	0	0	0	0	0	0	0	0	0	0	0	0	0
ANAPC5	0	0	0	0	0	0	0	0	0	0	0	0	0.0916798	0	0	0	0	0	0	0	0	0	0	0	0	0	0	0	0	0	-0.151726	0	0	0	0	0	0	0	0	0	0	0	0	0	0	0	0	0	0
UBE3C	0	0	0	2.52439	0	0	0	0	0	0	0	0	0	0	0	0	1.92065	0	0	0	0	0	0	0	0	0	0	0	0	0	0	0	0	0	0	0	0	0	0	0	0	0	0	0	0	0	0	0	0
ANAPC7	0	0	0	0	0	0	0	0	0	0	0	0	3.36169	0	0	0	0	0	0	0	0	0	0	0	0	0	0	0	0	0	0	0	0	0	0	0	0	0	0	0	0	0	0	0	0	0	0	0	0
CBLB	0	0	0	0	0	0	0	0	0	0	0	0	0	0	0	0	0	0	0	0	0	0	0	0	0	0	0	0	0	0	-0.233645	0	0	0	0	0	0	0	0	0	0	0	0	3.40912	0	0	0	0	0
UBE3B	0	0	0	0	0	0	0	0	0	0	0	0	2.87644	0	0	0	0	0	0	0	0	0	0	0	0	0	0	0	0	0	0	0	0	0	0	0	0	0	0	0	0	0	0	0	0	0	0	0	0
MGRN1	0	0	0	0	-5.93247	0	0	0	4.44979	0	0	0	0	0	0	0	0	0	0	0	0	0.447761	0	6.74711	3.16446	0	0	4.26201	0	0	0	0	0	0	0	0	5.83419	0.376585	0	0	0	0	0	0	0	0	0	0	0
RNF7	0	0	0	0	0	0	0	0	0	0	0	0	0	0	0	0	0	0	0	0	0	0	0	0	0	0	0	0	0	0	0	0	0	0	0	0	0	0	0	0	0	0.116008	0	0	0	0	0	0	0
TRIM37	0	0	0	0.314793	0	0	0	0	0	0	0	0	0	0	0	0	0	0	0	0	0	0	0	0	0	0	0	0	0	0	0	0	0	1.52173	0	0	0	0	0	0	0	0	0	0	0	0	0	0	0
UBE2N	0	0	0	0	0	0	0	0	0	0	0	0	0	0	0	0	0	0	0	0	0	0	0	0	0	0	0	0	0	0	0	0	0	0	0	0	0	0	0	0	0	0	0	0	0	0	0	0	0
UBE2Z	0	0	0	0	0	0	0	0	0	0	0	0	0	0	0	0	0	0	0	0	0	0	0	0	0	0	0	0	0	0	0	0	0	0.689873	0	0	0	0	0	0	0	0	0	0	0	0	0	0	0
BIRC2	0	0	0	1.09388	0	0	0	0	0	0	0	0	0	0	0	0	0	0	0	0	0	0	0	0	0	0	0	0.00294666	0	0	0	0	0	0	0	0	0	0	0	0	0	0	0	0	0	0	0	0	0
SMURF2	0	0	0	0.327448	0	0	0	0	0	0	0	0	0	0	0	0	0	0	0	0	0	0	0	0	0	0	0	0	0	0	0	0	0	0.876778	0	0	0	0	0	0	0	0	0	0	0	0	0	0	0
ANAPC2	0	0	0	2.86185	0	0	0	0	0	0	0	0	0	0	0	0	1.08791	4.1216	0	0	0	0	0	0	0	0	0	0	0	0	0	0	0	0	0	0	0	0	0	0	0	0	0	0	0	0	0	0	0
UBE2E2	0	0	0	0	-0.232084	0	0	0	0	0	0	0	0	0	0	0	0	0	0	0	0	0	0	0	0	0	0	0	0	0	0	0	0	0	0	0	0	0	0	0	0	0	0	0	0	0	0	0	0
CDC34	0	0	0	0	0	0	-0.545004	0	0	0	0	0	0	1.36996	0	0	0	0	0	0	0	0	0	0	0	0	0	0	0	0	0	0	0	0	0	0	0	0	0	0	0	0	0	0	0	0	0	0	0
UBE2O	0	0	0	0	0	0	0	0	0	0	0	0	0	-0.21737	0	0	0	0	0	0	0	0	0	0	0	0	0	0	0	0.0306888	0	0	0	0	0	0	0	0	0	0	0	0	0	0	0	0	0	0	0
UBE3A	0.636189	0	0	0	0	2.22188	0	0	0	0	0	0	0	0	0	0	0	0	0	0	0	0	0	0	0	0	0	0	0	0	0	0	0	4.34466	0	9.23509	0	6.0753	0.853392	5.74423	0	0.118138	0	0	0	0	0	14.0813	4.27046
NEDD4	0	0	0	0.0548762	0	0	0	0	0	0	0	0	0	0	0	0	0	0	0	0	0	0	0	0	0	0	0	0	0	0	0	0	0	0	0	0	0	0	0	0	0.661966	0	0	0	0	0	0	0	0
BIRC6	0	1.00002	0	0	0	0	0	0	0	0	0	0	0	-1.41829	0	0	0	0	0	0	0	0	1.12214	0	0	0	0	0	0	0	0	0	0	0	0	0	0	0	0	0	0	0	0	0	0	0	0	0	0
SYVN1	0	0	0	0	0	0	0	0	0	-0.982053	0	0	0	0	0	0	0	0	0	0	0	0	0	0	0	0	0	0	0	0	0	0	0	0	0	0	0	0	0	0	0	0	0	0	0	0	0	0	0
KLHL9	0	0	0	0	0	0	0	0	0	0	0	0	0	0	0	0	0	0	0	0	0	0	0	0	0	0	0.30091	0	0	0	0	0	0	0	0	0	0	0	0	0	0	0	0	0	0	0	0	0	0
WWP1	0	0	0	0	0	0	0	0	0	0	0	0	0	0	0	0	0	0	0	0	0	0	0	0	0	0	0	0	0	0	0	0	0	0	0	0	0	0	0.908817	0	1.76854	0	0	0	0	0	0	0	0
AIRE	0	0	0	0	0	0.315067	0	0	0	-4.12728	0	0	0	0	0	0	0	0	0	0	0	0	0	0	0	0	1.90501	0	0	0	0	0	0	0	0	0	0	0	0	0	0	0	0	0	1.34886	0	0	0	0.942615
FBXW11	0	0	0	0	0	0	0	0	0	0	0	5.24015	0	0	0	0	0	0	-1.60121	0	0	0	0	0	0	0	0	0	0	0	0	2.69287	0	0	0	0	0	0	0	0	0	0	0	-0.311614	0	0	0	0	0
CUL1	0	0	0	0	0	0	0	0	0	0	0	0	0	0	0	0	0	0	0	0	0	0	0	0	0	0	0	0	0	0	-0.893846	0	0	0	0	0	0	0	0	0	0	0	0	0	0	0	0	0	0
UBE2R2	0	0	0	-2.35484	0	0	1.28843	-6.3432	0	10.384	0	0	-0.474893	2.94205	0	-8.99842	-4.85498	-5.50751	0	0	0	0	0	0	0	0	-7.35244	0	0	0	0	0	0	0	0	0	0	0	0	0	0	0	0	0	0	0	0	0	0
PIAS4	0	0	0	0	0	0	-0.591621	0	0	0	0	0	0	0.216298	0	0	0	0	0	0	0	0	0	0	0	0	0	0	0	0	0	0	0	0	0	0	0	0	0	0	0	0	0	0	0	0	0	0	0
DDB2	0	0	0	0	0	0	0	0	0	0	0	0	0	0	0	0	0	0	0	0	0	0	0	0	0	0	0	0	0	0	0	0	0	4.47867	0	0	0	0	0	17.3661	0	0	0	0	7.0933	0	0	0	0
SOCS1	0	0	0	0.990419	-5.93048	0	0	0.909909	0	0	0	0	0	0	11.0734	0	0	0	0	0	0	0	0	6.56333	2.8222	0	0	0.233553	0	0	0	0	0	0	0	0	5.74634	5.13049	0	0	0	0	0	0	0	0	0	0	0
UBE2F	0	0	0	0	0	0	0	0	0	0	0	0	0	0	0	0	0	0	0	0	0	0	0	0	0	0	0	0	0	0	0	0	0	0	0	0	0	0	0	0	0	0	0	0	0	0	0	0	0
UBA6	0	0	0	0.42127	0	2.65741	0	0	0	0	0	0	0	0	0	0	0	0	0	0	0	0	0	0	0	0	0	0	0	0	0	0	0	0	0	0	0	0	0	0	0	0	0	2.68994	0	0	0	0	0
UBE2K	0	0	0	0	0	0	0	0	0	0	0	0	0	0	0	0	0	7.91906	0	0	0	0	0	0	0	0	0	0	0.0425748	0	0	4.18738	0	0	0	0	0	0	0	0	0	0	0	0	0	0	0	0	0
CUL5	0	0	0	0.24158	0	0	0	0	0	0	0	0	0	0	9.97765	0	0	0	0	6.39707	0	0	0	0	1.93898	0	0	0	0	0	0	0	0	0	0	0	0	0.132737	0	0	0	0	0	0	0	0	0	0	0
UBE2QL1	0	0	0	0	0	0	0	0	0	0	0	0	0	0	0	8.35165	0	0	0	0	0	0	0	0	0	0	0	0	0	0	0	0	0	0	0	0	0	0	0	0	0	0	0	0	0	0	0	0	0
ANAPC4	0	0	0	0	0	0	0	0	0	0	0	0	0	0	0	0	0	0	0	0.859892	2.42693	-0.389529	0	0	4.22894	0	0	0	0	0	0	0	0	0	0	0	0	0	0	0	0	0	0	0	0	6.4717	0	0	4.4117
UBE2D1	0	0	0	0	0	0	0	0	0	0	0	0	0	0	0	0	4.72619	0	0	0	0	0	0	0	0	0	0	0	0	0	0	0	0	0	0	0	0	0	0	0	0	0	4.2156	0.208604	0	0	0	0	0
CBL	0	14.2649	0	0	0	0	0	0	0	0	0	0	7.95364	-3.95982	0	0	0	0	-0.610884	0	0	0	0	0	0	0	0	0	0	0	0	0	0	0	0	0	0	0	0	0	0	7.71063	0	0	0	0	0	0	0
HERC2	0.777188	0	0	0	0	0	0	0	0	0	0	0	0	0	0	0	0	0	0	0	0	0	0	0	0	0	0	0	0	0	0	0	0	3.22945	0	8.88393	0	3.16128	0.853365	0.0908445	0	0	0	0	0	0	0	0.449015	4.1829
UBE2S	0	0	0	0	0	0	0	0	0	0	3.59777	0	0	0	0	0	2.03523	0	0	0	0	0	4.80571	0	0	0	0	0	0	0	0	0	0	0	0	0	0	0	0	0	0	0	0	0	0	0	0	0	0
ANAPC11	0	0	0	0	0	0	0	0	0	0	0	0	0.0734634	0	0	0	0	0	0	0	0	0	0	0	0	0	0	0	0	0.000361213	0	0	0	0	0	0	0	0	0	0	0	0	0	0	0	0	0	0	0
HERC4	0	0	0	0	0	0	0	0	0	0	0	0	0	0	0	0	0	0	0	0	0	0	0	0	0	0	0	0	0	0	0	0	0	0	0	0	0	0	0	0	0	0	3.7415	0	0	0	0	0	0
NHLRC1	0	0	0	0	0	0	0	10.7033	0	0	0	0	0	0	0	0	2.57165	23.9542	0	0	0	0	0	0	0	0	0	0	3.64082	0	0	0	0	0	0	0	0	0	0	0	0	0	0	0	0	0	0	0	0
UBR5	0	0	0	0.0773039	0	10.0954	0	6.06535	0	0	0	0	0	0	0	8.05724	0	9.00965	0	0	0	0	0	0	0	0	0	0	7.74162	0	0	1.27073	0	0	0	0	0	0	0	0.140707	0	8.04166	0	0	0	0	0	0	0
UBE2E3	0.657521	0	0	0	0	0	0	0	0	0	0	0	0	0	0	0	0	0	0	0	0	0	0	0	0	0	0	0	0	0	0	0	0	0	0	0	0	0	0.0482006	0	0	0	0.478509	0	0	0	0	0	0
STUB1	0	0	0	0	-7.78351	0	0	0	0	0	0	0	0	0	-1.42699	0	0	0	0	0	0	0	0	0	0	0	0	0	0	0	0	0	0	0	0	0	0	0	0	0	0	0	0	0	0	0	0	0	0
TRIP12	0	0	0	0	0	0	0	0	0	0	0	0	0	0	0	0	0	0	0	0	0	0	0	0	0	0	0	0	0	0	0	0	0	0	0	0	0	0	0	0	0	0	0	0	8.1925	0	0	0	0
SIAH1	0.940418	0	0	0	0	0	0	0	0	0	0	0	0	0.520302	0	0	0	0	0	0	0	0	3.80853	0	0	0	0	0	0	0	0	0	0	0	0	0	0	0	0	0	0	0	0	0	0	0	0	0	0
UBE2C	0	0	4.71614	1.11314	0	0	0	0	0	0	0	0	0	0	0	0	0	0	0	0	0	0	0	0.381685	0	0	0	0	0	0	0	0	0	0	0	0	0	0	0	0	0	0	0	0	0	0	0	0	0
KEAP1	0	0	0	0	0	0	-0.584851	0	0	0	0	0	0	0.0965954	0	0	0	0	0	0	0	0	0	0	0	0	0	0	0	0	0	0	0	0	0	0	0	0	0	0	0	0	0	0	0	0	0	0	0
FZR1	0	0	0	0	0	0	-0.527767	0	0	0	0	0	0	0.0933111	0	0	0	0	0	0	0	0	0	0	0	0	0	0	0	0	0	0	0	0	0	0	0	0	0	0	0	0	0	0	0	0	0	0	0
UBE2G1	0	0	0	0	0	0	0	0	0	0	0	0	0	0	0	0	0	0	0	0	0	0	0	0	0	0	-1.17666	0	0	0	0	0	4.19593	0	0	0	0	0	0	0	0	0	0	0	0	0	0	0	0
ANAPC1	0	7.93016	0	0	0	0	0	10.5866	0	0	0	0	0	0	18.7202	0	0	0	0	0	0	0	4.26289	0	5.12154	0	0	0	0	0	0	0	0	0	0	0	5.02767	0.318958	0	0	1.47198	0	10.8104	9.44399	2.14465	0	0	0	0
UBE2J1	0	0	0	0	0	0	0	0	0	0	0	0	0	0	0	0	0	0	0	0	0	0	0	0	0	0	0.391715	0	0	0	0	0	0	0	0	0	0	0	0	0	0	0	0	0	0	0	0	0	0
CUL7	0	0	0	0	0	0	0	0	0	0	0	0	0	0	0	0	0	0	0	0	0	0	0	0	0	0	0	0	0	0	0	0	0	0	0	0	0	0	0	0	0	0	0	0	0	0	0	0	0
ITCH	0	0	4.75817	1.03327	0	0	0	0	0	0	0	0	0	0	0	0	0	0	0	0	0	0	0	0.644405	0	0	0	0	0	0	0	0	0	0	0	0	0	0	0	0	0	0	0	0	0	0	0	0	0
UBOX5	0	0	4.1707	3.17352	0	0	0	0	0	0	0	0	0	0	0	0	0	0	0	0	0	0	0	15.1253	0	0	0	0	0	0	0	0	0	0	0	0	0	13.3289	0	0	0	0	0	0	0	0	0	0	0
PRPF19	0	0	0	0	0	0	0	0	0	0	0	0	0	0	0	0	0	0	0	0	0	0	0	0	0	0	0	0	0	0	0	0	0	0	0	0	0	0	0	0	0	0	0	0	3.78679	0	0	0	0
CDC27	0	0	0	0	0	0	0	0	0	0	0	0	0	0	0	0	0	0	0	0	0	0	0	0	0	0	0	0	0	0	0	0	0	0.0197452	0	0	0	0	0	0	0	0	0	0	0	0	0	0	0
UBE2I	0	0	0	0	-7.75501	0	0	0	0	0	0	0	0	0	-0.0976531	0	0	0	0	0	0	0	0	0	0	0	0	0	0	0	0	0	0	0	0	0	0	0	0	0	0	0	0	0	0	0	0	0	0
UBE2E1	0	0	0	0	-0.141211	0	0	0	0	0	0	0	0	0	0	0	0	0	0	0	0	0	0	0	0	0	0	0	0	0	0	0	0	0	0	0	0	0	0	0	0	0	0	0	0	0	0	0	0
UBE4A	0	0	0	0	0	0	0	0	0	0	0	0	7.29688	-1.98248	0	0	0	0	-0.488271	0	0	0	0	0	0	0	0	0	0	0	0	0	0	0	0	0	0	0	0	0	0	5.28297	0	0	0	0	0	0	0
UBE2M	0	0	0	0	0	0	0	0	0	0	10.4917	0	0	0	0	0	2.06634	0	0	0	0	0	4.77137	0	0	0	0	0	0	0	0	0	0	0	0	0	0	0	0	0	0	0	0	0	0	0	0	0	0
Schizophrenia Pathway 2
	TPH1	IDO1	TDO2	DDC	HADH	NA	AOX1	ALDH7A1	ALDH9A1	NA	ACAT1	MAOB	MAOA	ACMSD	ASMT	CYP1A2	ACAT2	HADHA	CYP1B1	HAAO	KYNU
TPH1	0	0	0	-2.17134	21.4067	0	0	0	0	0	5.88035	11.0745	0	0	-6.61673	0	9.46461	0	8.51985	0	0
KMO	-7.5864	0	0	-4.30375	0	0	0	0	0	0	0	0	0	-4.92973	-3.00195	-7.66967	6.00945	0	0	0	-6.08432
WARS2	0	0	0	0	0	0	0	3.24066	0	0	0	0	0	0	0	0	0	0	0	0	0
AADAT	0	0	1.68259	0	0	0	0	0	0	0	0	0	0	0	0	0	0	0	0	0	0
TDO2	0	0	0	0	0	0	0	0	0	0	0	0.186916	0	0	0	0	0	0	0	0	0
DDC	0	0	0	0	1.21485	0	0	0	0	0	0	0	0	0	0	0	0	0	0	0	0
ALDH2	0	0	0	0	0	-2.17493	0	0.961204	0	0	6.10815	0	0	0	0	0	0	-7.99193	0	0	0
HADH	0	0	0	0	0	0	0	0	0	0	0	0	0	0	-0.214868	0	0	0	0	0	0
IL4I1	0	0	0	0	0	0	0	0	0	0	0	0	2.78011	0	0	0	0	0	0	0	0
ALDH7A1	0	0	0	0	0	0	0	0	0	0	0	1.43164	0	0	0	0	0	0	0	0	0
ALDH1B1	0	1.0525	0	0	0	0	0	0	0	-2.78939	0	0	0	0	0	0	0	-23.1266	0	0	4.0257
ECHS1	0	0	0	0	0	0	0	0	0	0	0	0	0	0	0	0	0	-4.00211	0	0	0
INMT	0	0	0	0	1.19155	0	0	0	0	0	0	0	0	0	0	0	0	0	0	0	0
AANAT	0	0	0	0	0	0	0	0	0	0	0	0	0	0	-0.142067	0	0	0	0	0	0
ALDH9A1	0	0	0	0	0	0	14.1087	3.35533	33.9799	0	0	0	21.1317	0	0	0	0	0	0	0	0
OGDHL	0	0	0	0	0	0	0	0	0	0	0	0	0	0	0	0	0.104636	0	0	0	0
ACAT1	0	0	0	0	0	0	0	13.921	0	0	0	1.67835	0	0	-3.00624	0	0	0	0	0	0
ALDH3A2	0	0	0	0	0	0	0	0	0	0	0	0	0	0	0	0	0	-0.988434	0	0	0
WARS	0	0	0	0	0	0	0	0	0	0	0	0	0	0	0	0	0	0	0	0	0.022495
ACMSD	0	0	0	0	0	0	0	0	0	0	0	0	0	0	-1.0311	0	0	-3.59658	0	0	0
AFMID	-0.513769	0	0	0	0	0	0	0	0	0	0	0	5.61381	0	0	0	0	0	0	0	0
CAT	0	0	0	0	3.45859	0	0	0	0	0	0	0	0	0	0	0	0	0	0	0	0
CYP1A1	0	0	0	0	0	0	0	0	0	0	0	0	0	0	-0.0130468	0	1.54921	67.4806	0	-6.63459	0
CYP1A2	0	0	0	0	0	0	0	0	0	0	0	0	0	0	-0.201861	0	1.31425	0	0	0	0
OGDH	0	0	0	0	0.704127	0	0	0	0	0	0	0	0	0	0	0	0	0	0	0	0
Schizophrenia Pathway 3
	SHC1	IRS2	SH2B3	RAF1	PTPN11	IRAK4	FRS2	PIK3CA	MAP2K5	BRAF	TRAF6	NFKBIB	RAP1B	JUN	RAP1A	YWHAB	NGFR	PIK3CB	MAP3K5	FASLG	PRKCD	YWHAH	NGF	GAB1	MAPK12	MAPK14	SOS1	SHC3	SORT1	CALM3	PDK1	YWHAE	RAC1	RPS6KA3	PRDM4	ATF4	RHOA	SHC2	MAPK8	MAPK9	CALML6	KIDINS220	NFKBIA	CAMK2B	MAPK1	SOS2	BAX	CAMK4	MAPK3
SHC1	0	0	0	0	0	0	0	0	0	0	0	0	0	-6.8673	0	0	0	0	0	0	0	0	0	0	0	0	0	0	0	0	0	0	0	0	0	0	0	0	0	0	0	0	0	0	0	0	0	0	0.40375
NTRK3	0	0	0	0	0	0	0	0	0	0	0	0	0	0	0	0	0	0	0	0	0	0	0	0	0	0	0	0	0	0	0	0	0	0	0	0	0	0	0	0	0	0	0	0	0	0	0	10.9885	0
AKT1	0	0	0	0	0	0	-7.42903	0	0	0	0	0	0	0	0	0	0	0	0	0	0	0	0	0	0	0	0	0	0	0	0	0	-6.66849	0	0	0	0	0	0	0	0	0	0	0	0	0	5.37412	0	0
IRS2	0	0	0	0	0	0	0	0	0	0	0	0	0	0	0	0	0	0	0	0	0	0	0	0	0	0	0	0	0	0	0	0	0	0	0	0	0	0	0	0	2.40207	0	0	0	0	0	0	0	0
IRAK2	0	0	0	0	0	0	0	0	0	0	0	0	0	0	0	0	0	0	0	0	0	0	0	0	0	0	0	0	0	0	0	0	0	0	0	0	0	0	0	0	0	0	0	0	0	0	0	0	0
SH2B3	0	0	0	0	0	0	0	0	0	0	0	0	0	0	0	0	0	0	0	0	0	0	0	0	0	0	2.45282	0	0	0	0	0	0	0	0	0	0	0	0	0	0	0	0	0	0	0	0	0	0
PTPN11	0	0	0	0	0	0	0	0	0	0	0	0	0	0	0	0	0	0	0	0	0	0	0	0	0	0	0.169253	0	0	0	0	0	0	0	0	0	0	0	0	0	0	0	0	0	0	0	0	0	0
IRAK4	0	0	0	0	0	0	0	0	0	0	0	0	0	0	0	0	0	0	0	0	0	0	0	0	0	0	0	0	0	0	0	0	0	0	0	0	0	-8.43821	0	0	0	0	0	0	0	0	0	0	0
FRS2	0	0	0	0	0	0	0	0	0	0	0	0	0	0	0	0	0	0	0	0	0	0	0	0	0	0	0	0	0	0	0	0	0	0	0	0	0	-0.364539	0	0	0	0	0	0	0	0	0	0	0
PIK3R5	0	0	5.38923	0	0	0	-0.00223467	0	0	0	0	0	0	0	0	0	0	0	0	0	0	0	0.552599	0	0	0	0	0	0	0	0	0	0	0	0	0	0	0	0	0	0	0	0	0	0	0	3.02046	0	0
MAPK11	0	0	0	0	0	0	0	0	0	0	0	0	0	0	0	0	0	0	0	0	1.01179	0	0	0	0	0	0	0	0	0	0	0	0	0	0	0	0	0	0	0	0	0	0	0	0	0	0	0	0
TRAF6	0	0	0	0	0	0	0	0	0	0	0	0	6.64005	0	0	0	0	0	0	0	0	0	0	0	0	0.91104	0	0	0	0	0	0	0	8.99293	0	0	0	0	0	7.72794	0	0	0	0	0	0	0	1.12842	0
NFKBIE	0	0	0	0	0	0	0	0	0	0	0	0	0	0	0	0	0	0	0	0	0	0	0	0	0	-0.785865	0	0	0	0	0	0	-0.626533	0	0	0	0	0	0	0	0	0	0	0	0	0	0	0	0
MAPKAPK2	0	0	0	0	0	0	0	0	0	0	0	0	0	0	0	0	0	0	0	0	0	0	0	0	0.928919	-5.62801	0	0	9.65662	0	0	0	0	0	9.41961	0	0	0	0	0	0	0	0	0	0	0	0	0	0
PIK3R2	0	0	0	0	0	0	0	0	0	0	0	0	0	0	0	0	0	0	0	0	0	0	0	0	0	0	0	0	0	0	0	0	0	0	0	0	0	0	0	0	0	0	0	0	0	0	0	0	0.403192
ARHGDIB	0	0	0	0	0	0	0	0	0	0	0	0	0	0	0	0	0	0	0	0	0	0	0	0	0	2.66567	0.827772	0	0	0	0	0	0	0	0	0	0	-0.161197	0	0	0	0	0	0	2.5566	0	0	0	0
JUN	0	0	0	0	0	0	0	0	0	0	0	0	0	0	0	0	-6.29514	0	0	0	0	0	0	0	0	0	0	0	0	0	0	0	0	0	0	0	0	0	0	0	0	0	0	0	0	0.363666	-1.3777	0	0
FOXO3	0	0	0	0	0	0	0	0	0	0	0	0	0	0	0	0	0	0	0	0	0	0	0	0	0	0	0	0	0	0	0	0	0	0	0	1.33994	0	0	0	0	0	0	0	0	0	0	0	0	0
MAP3K1	0	0	0	0	0	0	0	0	0	0	0	0	0	0	0	0	0	0	0	0	0	0	0	0	0	4.21669	0	0	0	0	0	0	0	0	0	0	0	0	0	0	0	0	0	0	0	0	0	0	0
SH2B1	0	0	0	0	0	0	0	0	0	0	0	0	0	3.101	0	0	0	0	0	0	0	0	0	0	0	0	0	0	0	0	0	0	0	0	0	0	0	0	0	0	0	0	0	0	0	0	0	0	0
YWHAZ	0	0	0	0	0	0	0	1.31728	0	0	0	0	0	0	0	0	0	0	0	0	0	0	0	0	0	0.0831054	0.280977	2.24198	0	0	0	0.714137	5.41715	0	0	0	2.60183	0	0	0	0	0	0	0	0	0	0	0	0
RAP1A	0	0	2.17573	0	0	0	0	0	0	0	0	0	0	0	0	0	0	0	0	0	0	0	0	0	0	0	0	0	0	0	0	0	0	0	0	0	0	0	0	0	0	0	0	0	0	0	0	0	0
YWHAB	0	0	0	0	0	0	0	0	0	1.64062	0	0	0	0	0	0	0	0	0	0	0	0	0	0	0	0	0	0	0	0	0	0	0	0	0	0	0	0	15.3483	0	0	0	0	0	0	0	0	0	0
NGFR	0.339443	0	0	0	0	0	0	0	0	0	4.13162	0	0	0	0	0	0	0	0	0	2.83571	0	0	0	0	0	0	0	0	0	0	0	0	0	0	0	0	0	0	0	0	3.69574	0	0	0	0	0	0	0
PIK3CB	0	0	0	0	0	0	0	0	0	0	0	0	6.61041	0	0	0	0	4.77178	0	0	0	0	0	0	0	-3.77774	0	0	0	-11.5762	0	0	0	0	0	0	0	0	0	0	0	0	0	0	0	0	-9.35071	0	2.23165
CAMK2A	0	0	0	0	0	0	0	0	0	0	0	0	0	0	0	0	0	0	0	0	0	0	0	0	0	-9.48875	0	0	0	0	0	0	0	0	0	0	0	0	0	0	0	0	0	0	0	0	0	0	0
MAP3K5	0	0	0	0	0	0	-2.98449	0	0	0	0	0	0	0	0	0	0	0	0	0	0	0	0	0	0	0	0	0	0	0	0	0	0	0	0	0	0	0	0	0	0	0	0	0	0	0	0	0	0
PIK3CD	0	0	0	0	0	0	0	0	0	0	0	0	0	0	0	0	0	0	0	5.41309	0	0	0	0	0	-2.11586	0	0	0	0	0	0	0	0	0	0	0	0	0	0	0	0	0	0	0	0	0	0	0
YWHAH	0	0	0	0	0	0	0	0	0	0	0	0	0	0	0	0	0	0	0	0	0	0	1.80254	0	0	0	0	0	0	0	0	0	0	0	0	0	0	0	0	0	0	0	0	0	0	0	0	0	0
CDC42	0	0	0	0	0	0	0	0	0	0	0	0	0	0	0	0	0	0	0	2.85489	0	0	0	0	0	-0.781425	0	0	0	0	0	0	0	0	0	0	0	0	0	0	0	0	0	0	0	0	0	0	0
AKT3	0	10.1804	0	0	0	0	0	0	0	0	0	0	0	-1.55462	0	0	0	0	0	0	0	0	0	0	0	0.411577	0	0	0.442071	0	0	0	-17.693	0	0.600015	0	0	0	0	0	0	0	0	0	0	0	0	0	0
NGF	0	0	2.18239	0	0	0	0	0	0	0	0	0	0	0	0	0	0	0	0	0	0	0	0	0	0	0	0	0	0	0	0	0	0	0	0	0	0	0	0	0	0	0	0	0	0	0	0	0	0
MAPK12	0	0	0	0	0	0	0	0	0	0	0	0	0	0	0	0	0	0	0	0	1.21372	0	0	0	0	0	0	0	0	0	0	0	0	0	0	0	0	0	0	0	0	0	0	0	0	0	0	0	0
MAPK14	0	0	0	0	0	0	0	0	0.936217	0	0	0	0	0	0	0	0	0	0	1.12325	0	0	0	0	0	-0.687802	0	0	0	-4.86674	0	0	0	0	0	0	0	0	0	0	0	0	0	0	0	0	0	0	0
SHC3	0	0	0	0	0	0	0	4.64804	0	0	0	0	0	0	0	0	0	0	0	0	3.53696	0	0	0	0	0	0	0	0	0	0	0	0	0	0	0	0	0	0	0	0	0	0	0	0	0	0	0	0
SORT1	0	0	0	0	0	0	0	0	0	0	0	0	0	0	0	0	0	0	0	0	0	0	0	0	0	0	0	0	0	0	0	0	0	0	0	0	0	0	0	0	0	0	0	0	0	0	12.6015	0	0
CALM3	0	0	0	0	0	0	0	0	0	0	0	0	0	0	0	0	0	0	0	0	0	0	1.00398	0	0	0	0	0	0	0	0	0	0	0	0	0	0	0	0	0	0	0	0	0	0	0	0	0	0
NTRK2	0	0	0	0	0	0	0	4.28334	0	0	0	0	0	0	0	0	0	0	0	0	2.83346	0	0	0	0	0	0	0	0	0	0	0	0	0	0	0	0	0	0	0	0	0	0	0	0	0	0	0	0
PDK1	0	0	0	0	0	0	0	0	0	0	0	0	0	0	0	0	0	0	0	0	0	0	0	0	0	0	0	0	0	0	0	0	0	0	0	0	0	-0.0161531	0	0	0	0	0	0	0	0	0	0	0
YWHAE	0	0	0	0	0	0	0	0	0	0	0	0	0	0	0	0	0	0	0	0	0	0	0	0	0	0	0	0	0	0	0	0	0	0	0	0	0	0	0	0	0	0	0	0	0	0	2.71286	0	0
PLCG1	0	0	0	0	0	0	0	0	0	1.38388	0	0	0	0	0	0	0	0	0	0	0	0	0	0	0	0	0	0	0	0	0	0	0	0	0	0	0	0	0	0	0	0	0	0	0	0	0	0	0
RAC1	0	0	0	0	0	0	0	0	0	0	0	0	0	-0.460443	0	0	0	-12.164	0	0	0	0	0	0	0	6.8504	0	0	0	0	1.44447	0	0	0	0	0	0	0	0	0	0	0	0	0	0	0	2.62674	0	0
PRDM4	0	0	0	3.95969	0	0	0	0	0	0	0	0	0	0	0	0	0	0	0	0	0	0	0	10.5393	0	0	0.00644876	0	0	0	0	0	0	0	0	0	0	0	0	0	0	0	0	0	0	0	0	2.84388	0
GSK3B	0	0	0	0	0	0	0	0	0	0	0	0	0	-0.121551	0	0	0	0	0	0	0	0	0	0	0	0	0	0	0	0	0	0	0	0	0	0	0	0	0	0	0	0	0	0	0	0	0	0	0
MAPK7	2.41291	0	0	0	0	0	0	0	0	0	0	0	0	0	0	0	0	0	0	0	0	0	0	0	0	0	0	0	0	0	0	0	0	0	0	0	0	0	0	0	0	0	0	0	0	0	0	0	0
ATF4	0	0	0	0	0	0	0	0	0	0	0	0	0	0	0	0	0	0	0	0	0.18298	0	0	0	0	0	0	0	0	0	0	0	0	0	0	0	0	0	0	0	0	0	0	0	0	0	0	0	0
BDNF	0	0	0	4.10199	0	0	0	0	0	0	0	0	0	0	0	0	0	0	0	0	0	0	0	0	0	0	0	0	0	0	0	0	0	0	0	0	0	0	0	0	0	0	0	0	3.72016	0	0	0	0
SHC2	0	0	0	0	0	0	0	0	0	0	0	0	0	0	0	0	0	0	0	0	0	0	0	0	0	0	0	0	0	0	0	0	0	0	0	0	0	0	0	0	0	0	0	0	0	0	0	0	0.396728
MAP2K2	0	0	0	0	0	0	0	0	0	0	0	0	0	0	0	0	0	0	0	0	0	0	0	0	0	0	0	0	0	0	0	0	0	0	0	0	0	0	0	0	0	0	0	0	0	0	0	0	0.385218
MAPK8	0	0	0	0	0	0	0	0	0	0	0	0	0	0	0	0	0	0	0	0	0	0	0	0	0	0	0	0	0	0	0	0	0	0	0	0	0	0	0	0	0	0	0	0	0	0	0	0	0
PIK3R1	0	0	0	0	0	0	0	0	0	0	0	0	0	0	0	0	0	0	0	0	0	0	0	0	0	2.23971	0	0	0	0	0	0	0	0	0	0	0	0	0	0	0	0	0	0	0	0	0	0	0
MAPK9	0	0	0	0	0	0	7.16497	0	0	0	0	0	0	0	0	0	0	0	0	0	0	0	0	0	0	0	0	0	0	0	0	0	0	0	0	0	0	0	0	0	0	0	0	0	0	0	0	0	0
CALML6	0	0	0	0	0	0	0	0	0	0	0	0	0	0	0	0	0	0	0	0	0	0	0	0	0	-2.23191	0	0	0	0	0	0	0	0	0	0	0	0	0	0	0	0	0	0	0	0	0	0	0
KIDINS220	0	0	0	0	0	0	0	0	0	0	0	0	0	0	0	0	0	0	0	0	0	0	0	0	0	0	0	0	0	0	0	0	0	0	0	0	0.748346	0	0	0	0	0	0	0	0	0	0	0	0
KRAS	0	0	0	0	0	0	0	0	0	0	0	0	0	0	0	0	0	0	0	0	0	0	0	0	0	1.31731	0	0	0	0	0	0	0	0	0	0	0	0	0	0	0	0	0	0	12.0637	0	0	0	0
IKBKB	0	0	0	0	0	0	0	2.32811	0	0	0	0.391863	0	0	0	0	0	0	0	0	0	0	0	0	0	0	0	0	0	0	0	0	0	0	0	0	0	0	0	0	0	0	0	0	0	0	0	0	0
TP53	0	0	0	0	0	0	0	0	0	0	0	0	0	0	0	0	0	0	0	0	0	0	0	0	0	0	0	0	0	0	0	0	0	0	0	0	0	0	0	0	0	0	0	0	0	0	2.37983	0	0
BAD	0	0	0	0	0	0	0	0	0	0	0	0	0	0.73617	0	0	0	0	0	0	0	0	0	0	0	-0.583674	0	0	0	0	0	5.10266	2.88464	0	0	0	0	0	0	0	0	0	0	0	0	0	-1.37586	0	0
CAMK2B	0	0	0	0	0	0	0	0	0	0	0	0	0	0	0	0	0	0	0	0	0	0	0	0	0	0	0	0	0	0	0	0	0	0	0	0	0	0	0	0	0	0	0	0	0	0	-1.71466	0	0
MAPK13	0	0	0	0	0	0	0	0	0.495642	0	0	0	0	0	0	0	0	0	0	0.598181	0	0	0	0	0	-0.570677	0	0	0	0	0	0	0	0	0	0	0	0	0	0	0	0	0	0	0	0	0	0	0
MAPK1	0	0	0	0	0	0	0	0	0	0	0	0	0	0	0	0	-4.37776	-7.60003	0	0	0	0	0	0	0	0	0	0	0	0	0	0	0	0	0	0	0	0	0	0	0	0	0	0	0	0	0	0	0
SOS2	0	0	3.55274	0	0	0	0	7.9841	-3.3328	0	0	0	2.42244	0	0	0	0	0	0	0	0	0	0	0	0	1.7696	0	0	0	0	4.49234	0	5.58208	0	0	0	9.04082	0	0	0	0	0	-1.23469	0	0	0	0	0	0
ZNF274	0	0	0	0	0	0	0	0	0	0	0	0	0	2.59395	0	0	0	0	0	0	0	0	0	0	0	9.80226	0	0	0	0	0	0	0	0	0	0	0	0	0	0	0	0	0	0	2.09698	0	0	0	0
BAX	0	0	0	0	0	0	0	0	0	0	0	0	0	0.976536	0	0	0	0	0	0	0	0	0	0	0	0	0	0	0	0	0	0	0	0	0	0	0	0	0	0	-1.33947	0	0	0	0	0	0	0	0
SHC4	0	0	0	0	9.40843	0	0	0	0	0	0.208208	0	0	0	5.15605	0	0	0	1.1324	0	0	26.7669	0	0	0	0	0	0	6.60476	0	0	0	17.1879	0	0	0	4.88867	0	0	0	0	41.1666	0	0	0	6.69059	0	0	0
MAP3K3	0	0	0	0	0	0	0	0	0	0	4.29794	0	0	8.65654	0	0	0	0	0	0	0	0	0	0	0	0	0	0	0	0	0	0	0	0	0	0	0	0	0	0	0	0.697666	0	0	0	0	0	0	0
MAPK3	0	0	0	0	0	0	0	0	0	0	0	0	0	3.14018	0	0	0	0	0	0	0	0	0	0	0	0	0	0	0	0	0	0	0	0	0	0	0	0	0	0	0	0	0	0	0	0	0	0	0
HRAS	0	0	0	0	5.78193	-2.28964	16.7532	0	0	0	5.45251	0	6.09946	0	0	0	-4.54452	13.0735	0.510266	0	0	0	2.23846	0	0	14.9934	4.19755	8.99512	5.85747	-5.13102	0	0	0.0256559	0	0	0	12.2442	0	0	0	0	2.09319	0	1.356	0	0	0	0	0
YWHAG	0	0	0	0	0	-3.45727	9.60476	0	0	0	0	0	0	0	0	0	0	7.12755	2.6871	0	0	0	0	0	0	0	0	0	0	0	0	0	0	0	0	0	0	0	0	0	0	0	0	0	0	0	0	0	0
IRS1	0	0	0	0	0	0	0	0	0	0	0	0	0	0	0	0	0	0	0	0	0	0	0	0	0	0	0	0	0	0	0	0	0	0	0	1.40755	0	0	0	0	0	0	0	0	0	0	-6.80863	0	0
YWHAQ	0	0	0	0	0	0	0	0	0	0	0	0	0	0	0	0	0	0	0	0	0	0	0	0	0	0	0	0	0	0	0	0	0	0	0	0	0.479193	0	0	0	0	0	0	0	0	0	0	0	0
NTRK1	0	0	0	0	0	0	0	0	0	0	0	0	0	-6.82976	0	0	0	0	0	0	0	0	0	0	0	0	0	0	0	0	0	0	0	0	0	0	0	0	0	0	0	0	0	0	0	0	0	0	1.6586
RPS6KA2	0	0	0	0	0	0	0	0	0	0	0	0	0	0	0	0	-1.93885	0	0	0	0	0	0	0	0	0	0	0	0	0	0	0	0	0	0	0	0	0	0	0	0	0	0	0	0	0	0	0	0
MAP2K7	0	0	0	0	0	0	0	0	0	0	0	0	0	0	0	0	0	0	0	0	0	0	0	0	0	0	0	0	0	0	0	0	0	0	0	0	0	0	0	0	0	0	0	0	0	0	0	0	0.30738
RELA	0	0	0	0	0	0	0	0	0	0	0	0	0	0.559029	0	0	0	0	0	0	0	0	0	0	0	-0.631945	0	0	0	0	0	0	0	0	0	0	0	0	0	0	0	0	0	0	0	0	-1.05119	0	0
TP73	0	0	0	0	0	0	0	0	0	0	0	0	0	0	0	0	0	0	0	0	0	0	0	0	0	-2.31953	0	0	0	0	0	0	0	0	0	0	0	0	0	0	0	0	0	0	0	0	0	0	0
CRK	0	0	0	0	0	0	-1.77038	0	0	0	0	0	0	0	0	0	0	0	0	0	0	0	0	0	0	0	0	0	0	0	0	0	0	0	0	0	0	0	0	0	0	0	0	0	0	0	2.62814	0	0
RIPK2	0	0	0	0	0	0	0	0	0	0	0	0	0	0	0	0	0	0	0	0	0	0	0	0	0	0	0	0	0	0	0	0	0	0	0	0	4.88209	0	0	0	0	0	-0.39862	0	0	0	0	0	0
NTF4	0	0	0	0	0	0	0	0	0	0	0	0	0	0.743017	0	0	0	0	0	0	0	0	0.000514322	0	0	0	0	0	0	0	0	0	0	0	0	0	0	0	0	0	-1.19775	0	0	0	0	0	0	0	0
PSEN1	0	0	0	0	0	0	0	0	0	0	0	0	0	0	0	0	0	0	0	0	0	0	0	0	0	0	0	0	0	0	0	0	0	0	0	0	0	0	0	0	0	0	0	0	0	0	0	0	0
RPS6KA4	0	0	0	0	0	0	0	0	0	0	0	0	0	0.514821	0	0	0	0	0	0	0	0	0	0	0	-0.723706	0	0	0	0	0	0	0	0	0	0	0	0	0	0	0	0	0	0	0	0	-0.860162	0	0
CRKL	0	0	0	0	0	0	0	0	0	0	0	0	0	0	0	0	-3.00296	-1.35538	0	0	0	0	0	0	0	0	0	0	0	0	0	0	0	0	0	0	0	0	0	0	0	0	0	0	0	0	0	0	0
NTF3	0	0	0	0	0	0	0	0	0	0	0	0	0	0	0	0	0	0	0	0	0	0	0	0	0	0	0	0	0	0	0	0	0	0	0	0	0	0	0	0	0	0	0	0	0	0	0	0	0
PLCG2	0	0	0	0	0	0	0	0	3.4971	0	0	0	0	1.77341	0	9.6792	0	23.997	0	0	0	0	0	0	7.98441	0	1.60441	0	0	0	0	0	0	2.75439	0	0	0	0	0	0	0	0	0	0	0	17.0307	0	0	0
CAMK2G	0	0	0	0	0	0	0	0	0	0	0	0	0	0	10.2978	0	0	0	0	0	0	0	0	10.4108	0	0	0	0	0	0	0	0	0	0	0	0	0	0	0	0	0	0	0	0	0	0	0	0	0
[truncated: 14 more columns]
