# Supplementary material for: Horizontal and vertical integrative analysis methods for mental disorders omics data
Source: Sci Rep. 2019 Sep 17;9:13430. doi: 10.1038/s41598-019-49718-5 (PMC6748966; doi:10.1038/s41598-019-49718-5)
Supplement: Supplementary file 6 — Table S5 [file 41598_2019_49718_MOESM6_ESM.xlsx]

## Sheet: Sheet1
Horizontal and vertical integrative analysis methods for mental disorders omics data
Shuaichao Wang, Xingjie Shi, Mengyun Wu, Shuangge Ma

## Sheet: GE-CNV regulations with C2
Bipolar disorder Pathway 1
	CUL2	DET1	VHL	PIAS1	FBXW8	UBE2Q1	BRCA1	UBE2H	TRAF6	ANAPC10	FBXO4	MAP3K1	TRIM32	ANAPC5	ANAPC7	TRIM37	UBE2Z	BIRC2	UBE2L3	SMURF2	SAE1	UBE2E2	ERCC8	UBE2O	UBE3A	FBXO2	BIRC6	CDC26	HERC1	UBE2B	WWP1	AIRE	FBXW11	CUL1	PIAS4	BTRC	UBA6	RCHY1	UBA2	CUL5	UBE2QL1	UBE2D4	UBE2S	UBR5	FZR1	UBE2G1	ITCH	CDC27	PML
UBA3	0	-0.543664	0	0	0	1.11706	0	0	0	0	0	0	0	0	0	0	0	0	0	0	-5.26921	0	0	0	-1.03955	0	0	0	0	0	0	0	0	0	0	-2.63444	0	0	0	0	0	0	0	3.23834	0	0	10.2004	0	0
RBX1	0	0	0	0	0	0	0	0	0	0	0	0	0	0	0	0	0	0	0	0	0	0	0	0	0	0	0	0	0	0	0	0	0	0	0	-0.823162	0	0	0	0	0	0	0	0	0	0	0	0	0
RHOBTB2	0	0	0	0	0	7.5215	0	0	0	0	0	0	13.0889	0	0	0	0	4.95496	0	0	0	0	0	0	0	0	0	0	0	0	0	0	0	0	0	0	0	0	0	0	17.6633	0	0	0	-5.87994	0	0	0	0
VHL	0	0.109631	1.27542	6.79392	0	0.78373	0	0	0	0	0	0	0	0	0	0	0	0	0	0	0	0	1.59858	0	0	0	0	0	0	0	0	0	0	0	0	0	0	0	0	0	0	0	0	13.5491	0	0	0	0	0
UBE2U	0	0	0	0	0	0	0	0	5.15178	0	0	0	0	0	0	0	6.52657	0	0	0	0	0	0	0	0	0	0	0	0	0	0	0	0	0	0	0	0	0	0	0	0	0	0	0	0	0	0	0	0
FBXW8	0	0	3.69604	0	0	0	0	0	0	0	0	0	0	0	0	0	0	0	0	0	0	0	0	0	0	0	0	0	0	0	0	0	0	0	0	0	0	0	0	0	0	0	0	0	0	0	0	0	0
UBE2Q1	0	0	0	0	0	-31.4751	0	0	0	0	0	0	0	0	0	0	0	0	0	-3.13539	0	0	0	0	0	0	0	0	0	0	0	0	0	0	0	0	0	0	0	0	0	0	0	0	0	0	-2.96659	0	0
CDC16	0	0	0	0	0	0	0	0	0	0	0	0	0	0	0	0	0	0	0	0	0	0	0	0	-1.87915	0	0	0	0	-4.50584	0	0	0	0	0	0	-2.03779	0	0	0	0	0	0	0	0	0	0	0	0
BRCA1	0	0	0	0	0	0	0	0	0	0	0	0	0	0	0	0	0	0	0	0	0	0	0	1.76639	0	0	0	0	0	0	0	0	0	0	0	0	0	0	0	0	0	0	0	0	0	0	0	0	0
ANAPC13	0	0	0	0	0	0	0	0	0	0	0	0	0	0	0	0	0	0	0	0	-3.18232	0	0	0	0	0	0	0	0	0	0	0	0	0	0	0	0	0	0	0	0	0	0	0	0	0	0	0	0
WWP2	3.00229	0	0	0	0	0	0	0	0	0	0	0	0	0	0	0	0	0	0	0	0	0	0	0	0	0	0	0	0	0	0	0	0	0	-3.74651	0	0	0	0	0	0	0	0	0	0	0	0	0	0
SOCS3	0	0	0	0	0	0	0	0	0	0	0	0	0	0	0	0	0	0	-1.19102	0	0	-11.6008	0	0	0	0	0	0	0	-5.8844	-0.682151	0	-1.41511	0	0	-6.80788	-11.1459	0	0	0	-2.26629	0	0	0	0	-1.00395	0	0	0
TRAF6	0	0	0	0	0	11.2971	0	0	0	0	0	0	0	0	0	0	0	0	0	0	-3.04117	0	0	0	0.326332	0	0	0	0	0	0	0	2.34992	0	0	0	0	0	0	0	0	0	0	0	0	0	0	0	-1.96855
CDC20	0	0	2.28997	0	0	0	0	0	0	0	0	0	0	0	0	0	0	0	0	0	0	0	0	0	0	0	0	0	0	0	0	0	0	0	0	0	0	0	0	0	0	0	0	0	0	0	0	0	0
UBA7	0	0	0	0	0	0	0	0	0	0	0	0	0	0	0	0	0	0	0	0	0	0	0	0	4.18179	0	0	0	0	0	0	0	0	0	0	0	0	0	0	0	0	0	0	0	0	0	0	0	0
PIAS3	0	0	0	0	0	-3.37859	0	0	0	0	0	0	0	0	0	0	0	0	0	-13.1833	0	0	0	0	0	0	0	0	0	0	0	0	0	0	0	0	0	0	0	0	0	0	0	-19.6615	15.766	0	0	0	0
CUL4A	0	0	0	0	0	0	0	0	0	0	0	0	0	0	0	0	0	0	0	0	0	0	0	0	-2.05786	0	0	0	0	-0.77781	0	0	0	0	0	0	0	0	0	0	0	0	0	0	0	0	0	0	0
ANAPC10	0	0	0	0	0	0	0	0	0	0	0	0	0	0	0	0	0	0	0	0	0	0	0	0	5.36846	0	0	0	0	0	0	0	0	0	0	0	0	0	0	0	0	0	0	0	0	0	0	0	0
FBXO4	5.17899	0	0	12.2111	0	0	0	0	0	0	0	0	0	0	0	0	0	0	0	0	0	0	0	0	0	0	0	0	0	0	0	0	0	0	0	0	0	0	0	0	0	0	0	9.13652	0	0	0	0	0
UBE2G2	0	5.47896	0	0	0	0	0	0	0	0	0	0	0	0	0	0	0	0	0	0	0	0	0	0	0	0	0	0	0	0	0	0	0	0	0	0	0	0	0	0	0	0	0	0	0	0	0	0	0
FBXW7	6.71881	0	0	1.27488	0	0	0	0	0	0	0	0	0	0	0	0	0	0	0	0	0	0	0	0	0	0	0	0	7.8663	0	0	0	0	0	0	0	18.3716	0	4.52372	0	0	0	0	0	0	0	0	0	0
UBE3C	0	0	0	0	1.10697	0	0	0	0	0	0	0	0	4.84442	0	0	0	0	0	0	0	0	0	0	0	0	0	0	0	0	0	0	0	0	0	0	0	0	0	0	0	0	0	0	0	0	0	0	0
ANAPC7	0	0	0.00447256	0	0	0	0	0	0	0	0	0	0	0	0	0	0	0	0	0	0	0	0	0	0	0	0	0	0	0	0	0	0	0	0	0	0	0	0	0	0	0	0	0	0	0	0	0	0
CBLB	0	0	0	0	0	0	0	0	0	11.8142	0	0	0	0	0	0	0	0	0	0	0	0	0	0	0	0	0	0	0	0	0	0	0	0	0	0	0	0	0	0	0	0	0	0	0	0	0	0	0
MGRN1	0	0	0	0	0	0	0	0	0	0	0	0	0	0	0	0	0	0	0	0	0	0	0	0	-4.77211	0	0	0	-5.55302	0	0	0	0	0	0	0	0	0	0	0	0	0	0	0	0	0	1.10217	0	0
RNF7	0	0.221168	0	0	0	0	0	0	0	0	0	0	0	0	0	0	0	0	0	17.5564	0	0	0	0	0	0	0	0	0	0	0	0	0	0	0	0	0	0	0	0	0	0	0	0	0	0	0	0	0
TRIM37	19.7758	0	0	0	0	22.7444	0	0	0	0	0	0	0	0	0	21.5285	0	0	0	0	0	11.9254	0	0	0	0	0	0	0	18.3178	0	-6.69364	0	0	0	20.8585	16.8861	0	0	2.87529	36.5858	0	5.28906	0	0	0	0	0	-5.23687
UBE2N	0	0	0	0	0	0	0	0	0	0	0	0	0	0	0	0	2.69273	0	0	7.75441	1.03901	0	0	0	0	0	0	0	0	0	0	0	0	0	0	19.2337	0	0	0	0	3.53012	0	0	0	0	0	0	0	0
UBE2L3	0	0	0	0	0	0	0	0	0	0	0	0	0	0	0	0	0	0	0	0	0	0	0	0	0	-3.41474	0	0	0	0	0	0	0	0	0	0	0	0	0	0	0	0	0	0	0	0	0	0	0
SMURF2	0	0	0	0	0	0	0	0	0	0	0	0	0	0	0	0	0	0	0	0	0	0	0	0	0	0	0	0	0	0	0	0	0	0	0	0.0359758	0	0	0	0	0.290689	0	0	0	0	0	0	0	0
SAE1	0	0	0	0	0	0	0	0	0	0	0	0	0	0	-1.00442	0	0	0	0	0	0	0	0	0	0	0	0	0	0	0	0	0	0	0	0	0	0	0	0	0	0	0	0	0	0	0	0	0	0
UBE2E2	-12.4792	0	0	0	0	0	0	0	0	-21.0718	0	0	0	0	0	0	-3.48884	0	0	-11.1348	0	0	0	0	0	0	0	0	-6.20323	0	0	0	0	0	0	-9.12932	-9.66435	0	0	0	0	0	0	-22.3172	0	0	0	-0.00711092	0
CDC23	0	0	0	0	0	0	0	0	0	0	0	0	0	0	0	0	0	0	0	0	0	-1.32386	0	0	-14.5191	0	0	0	0	-2.86123	0	0	0	0	0	0	0	0	0	0	-42.7101	0	0	0	0	0	0	0	0
CDC34	0	0	0	0	0	0	0	0	0	0	0	0	0	0	0	0	0	0	0	0	0	0	0.896527	0	0	0	0	0	0	0	0	0	0	0	0	0	0	0	0	0	0	0	0	0	0	0	0	0	0
UBE2O	0	0	0	0	0	0	0	0	0	0	0	0.00787635	0	-0.429118	0	-0.0905185	0	0	0	0.96739	0	0	0	0	0	0	0	0	0	0	0	0.131224	0	0	0.113825	0	0	0	0	0	0	-0.284573	0	0	0	0	0.0145975	0.141867	0
UBE3A	0	0	0	0	0	0	0	0	0	0	0	0	0	0	0	0	0	0	0	0	0	0	0	0	0	0	-4.01156	0	0	0	0	0	0	0	0	0	0	0	0	0	0	0	0	0	0	0	0	0	0
WWP1	0	0	0	0	0	0	0	0	0	0	0	0	0	0	0	0	0	0	0	0	0	0	0	0	0	0	0	0	0	0	0	0	0	0	0	0	0	0	0	0	0	0	0	0	-0.191005	0	0	0	0
AIRE	0	0	0	0	0	0	0	0	0	0	0	0	6.33366	0	0	0	0	0	0	0	0	0	0	0	0	0	0	0	0	0	0	0	0	0	-1.87855	0	0	0	0	0	0	0	0	0	0	0	0	0	0
FBXW11	0	0	0	0	0	0	0	0	0	0	0	0	0	0	0	0	0	0	0	0	0	0	0	0	0	0	0	0	0	0	0	0	0	0	0	0	0	0	0	0	0	0	0	0	0	0	-0.518474	0	0
UBE2R2	0	1.63934	0	0	0	0	0	0	0	18.4026	1.21601	0	0	0	0	0	0	0	-4.4377	0	0	0	0	0.794045	0	0	0	0	16.0027	0	0	0	-7.95104	6.25112	0	0	0	0	0	0	0	0	0	0	0	0	0	0	0
DDB2	0	0	0	0	0	0	-2.2929	0	0	0	0	0	0.213643	0	0	0	0	0	0	0	0	0	0	1.01309	0	0	0	0	0	0	0	0	0	0	0	0	0	0	0	0	0	0	0	10.8365	0	0	12.6569	0	0
SOCS1	0	0	0	0	0	0	0	0	0	0	0	0	0	0	0	0	0	0	0	0	0	-1.31013	0	0	-0.0159218	0	0	0	0	-18.1944	0	0	-0.436424	0	0	0	0	0	0	0	0	0	0	0	0	0	0	0	0
SKP2	0.109009	0	0	0	0	4.24895	0	0	0	0	0	0	0	0	0	0	0	0	0	0	0	0	0	0	0	0	0	0	0	0	0	0	0.295108	0	0	0	5.49904	0	0	0	16.9079	0	0	14.5515	0	0	0	0	0
UBE2F	0	0	0	0	0	0	0	37.0583	0	0	0	0	0	0	0	0.804992	0	7.69766	0	0	0	0	0	0	0	0	0	0	0	0	0	0	0	0	0	0	0	0	0	0	0	0	0	0	-14.5025	0	0	0	0
UBE2W	0	0	0	0	0	0	0	0	0	0	0	0	0	0	0	2.31802	0	0	0	0	0	0	0	0	0	0	0	0	0	0	0	0	0	0	0	0	0	0	0	0	0	0	0	0	0	0	0	-2.50996	0
DDB1	0	0	0	0	0	0	0	0	0	0	0	0	0	0	0	0	0	0	0	0	0	0	0	0	0	0	0	0	0	0	0	0	0	0	0	0	0	4.25725	0	0	0	0	0	0	0	0	0	0	0
SMURF1	0	0	0	0	0	0	0	0	0	11.1307	0	0	0	0	0	0	0	0	0	0	6.0242	0	0	0	0	0	0	0	0	0	0	0	0	0	0	0	0	0	0	0	0	0	0	0	0	0	0	0	0
CUL3	0	0	0	0	0	-0.818575	0	0	0	0	0	0	0	0	0	0	0	0	0	0	0	0	0	0	0	0	0	0	0	0	0	0	0	0	0	0	0	0	0	0	0	0	0	0	0	0	0	0	0
UBE2QL1	0	0	0	0	0	0	0	0	0	0	0	0	0	0	0	0	0	0	0	0	0	0	0	0	0	0	0	0	0	0	0	0	0	0	0	0	0	0	0	0	0	0	0	0	-0.556354	0	0	0	0
SKP1	0	0	0	0	0	0	0	0	0	0	0	0	0	0	0	0	0	0	0	0	0	-0.807346	0	0	-0.00173986	0	0	0	0	0	0	0	0	0	0	0	0	0	0	0	-11.8681	0	0	0	0	0	0	0	0
UBE2D1	0	0	0	0	0	0	0	-22.946	0	0	0	0	0	0	0	-5.03452	0	-3.71519	0	0	0	0	0	0.60073	-0.925467	0	0	0	0	0	0	0	0	0	0	0	0	0	0	0	-10.6178	0	0	0	0	0	2.95789	0	0
CBL	0	0	0	0	0	0	0	0	0	0	0	0	0	0	0	0	0	0	0	0	0	0	0	0	0	0	0	0	0	0	0	0	0	7.40666	0	0	0	0	0	0	-3.71943	0	0	0	0	0	0	0	0
UBE2D2	0	0	0	0	0	0	0	0	0	0	0	0	0	0	0	0	0	0	0	0	0	0	0	0	-0.00999557	0	0	0	0	0	0	0	0	0	0	0	0	0	0	0	0	0	0	0	0	0	0	0	0
ANAPC11	0	0	0	0	0	0	0	0	0	0	0	0	0	0	0	0	0	0	0	0	0	0	1.77842	0	0	0	0	0	0	0	0	0	0	0	0	0	0	0	0	0	0	0	0	0	0	0	0	0	0
HERC4	-7.99434	0	0	-4.34923	0	-17.4988	0	0	0	0	-1.52265	0	0	0	0	0	0	0	0	-4.18	0	0	0	0	0	0	0	0	0	0	0	0	0	0	0	0	-17.096	0	0	0	0	0	0	0	5.32287	0	0	0	0
UBR5	0	0	0	0	0	0	0	0	0	0	0	0	0	0	0	0	0	0	0	0	0	0	0	1.69632	0	0	0	0	0	0	0	0	0	0	0	0	0	0	0	0	0	0	0	0	0	0	0	0	0
UBE2E3	0	0	0	0	0	0	0	0	0	0.173326	0	0	0	0	0	0	0	0	0	0	0	0	0	0	0	0	0	1.75921	0	0	0	0	0	0	0	0	0	0	0	0	0	0	0	0	0	0	0	0	0
STUB1	0	0	0	0	0	0	0	0	0	0	0	0	0	0	-0.534599	0	0	0	0	1.12543	-1.61595	0	0	1.92314	0	0	0	0	0	0	0	0	0	0	0	0	0	0	0	0	0	0	0	0	0	0	0	0	0
TRIP12	0	0	0	0	0	0	0	1.32202	0	0	0	0	0	0	0	0	0	0	0	0	0	0	0	0	0	0	0	0	0	0	0	0	0	0	0	0	0	0	0	0	0	0	0	0	-2.81011	0	0	0	0
SIAH1	0	0	0	0	0	0	0	0	0	0	0	0	0	0	0	0	0	0	0	0	0	0	0	0	0	0	0	0	0	0	0	0	0	0	0	0	0	0	0	0	0	0	0	0	0	0	0	0	-0.914561
UBE2C	0	0	0.218617	0	0	0	0	0	0	0	0	0	0	0	0	0	0	0	0	0	0	0	0	0	0	0	0	0	0	0	0	0	0	0	0	0	0	0	0	0	0	0	0	0	0	0	0	0	0
CUL7	0	0	0	0	0	0	0	0	0	0	0	0	0	0	0	0	-7.06249	0	0	-0.7319	0	0	0	-2.57737	0	0	0	0	-10.2819	0	0	0	0	0	0	-16.6481	0	0	0	0	0	0	0	0	0	0	0	0	0
UBE2L6	0	0	0	0	0	0	0	0	0	0	0	0	0	0	0	0	0	0	0	0	0	0	0	1.8323	0	0	0	0	0	0	0	0	0	0	0	0	0	0	0	0	0	0	0	0	0	0	0	0	0
UBE2I	0	0	0	0	0	0	0	0	0	0	0	0	0	0	0	0	0	0	0	0.0221734	0	0	0	0.0673705	0	0	0	0	0	0	0	0	0	0	0	0	0	0	0	0	0	0	0	0	0	0	0	0	0
UBE2E1	0	0	0	0	0	0	0	0	0	-5.61568	0	0	0	0	0	0	-0.078658	0	0	-1.69334	-1.88517	0	0	0	0	0	0	0	0	0	0	0	0	0	0	-0.0338953	-2.96223	0	0	0	0	0	0	-10.8487	0	0	0	0	0
Bipolar disorder Pathway 2
	WARS2	TDO2	IDO2	ALDH2	HADH	IL4I1	TPH2	ECHS1	INMT	ALDH9A1	EHHADH	MAOB	CYP1A1	CYP1A2	ACAT2	HADHA	CYP1B1
TPH1	0	0	0	0	0	0	0	0	0	2.79178	0	0	0	0	0	0	0
WARS2	1.50384	0	0	0	0	0	0	0	0	0	0	0	0	0	0	0	0
AADAT	0	0	0	0	0	0	0	0	-0.24343	1.58674	0	0	0	0	0	0	0
IDO1	0	0	0	0	0	-1.0677	0	0	0	0	0	0	0	0	0	0	0
TDO2	0	0	0	0	0	0	-0.825132	0	0	0	0	0	0	0	0	0	0
HADH	0	0	0	0	0	0	0	0	0	0	0	0.94245	0	0	0	0	0
AOX1	11.4338	0	0	0	0	0	0	0	0	0	0	0	0	0	0	0	0
ALDH1B1	-29.86	0	0.524892	7.55658	0	0	0	0	0	0	0	0	1.00549	0	0	1.14429	0
ECHS1	0	-1.10628	0	0	0	0	0	0	0	0	0	0	0	0	0	3.99907	0
GCDH	0	0	0	0	0	0	0	0	-2.26653	0	0	0	0	0	0	0	0
AANAT	0.98163	0.311392	0.235615	0	0	0	0	-0.128679	0.414019	0	0.288307	0	0	0	0	0	0
EHHADH	0	0	0	0	0	0	0	0	0	0	0	0	-2.5269	0	0	0	0
ACAT1	-3.46581	0	0	0	0	0	0	0	0	0	0	0	0	0	0	0	0
ALDH3A2	7.50441	0	0	0	0	0	0	0	0	0	0	0	0	0	0	2.65148	0
WARS	17.0971	0	0	0	0	0	0	0	0	0	8.91588	0	0	0	1.70432	0	0
ACMSD	0	0.616871	0	0	0	0	0	0	0	0	0	8.92502	0	0	0	0	1.86895
AFMID	0	0	0	0	-2.20917	0	0.814497	0	0	0	0	-2.42975	0	0	0	0	0
CAT	0	0	0	4.74862	0	-1.17736	0	0	-2.96952	0	0	0	0	0	0	0	0
KYNU	-0.797753	0	0	-2.79398	0	0	0	0	0	0	0	0	0	0	0	0	0
Bipolar disorder Pathway 3
	IRS2	NRAS	IRAK4	PIK3CA	MAP2K5	PIK3R3	BRAF	MAP2K1	NFKBIE	FOXO3	NFKB1	SH2B1	PIK3CB	CAMK2A	MAP3K5	PRKCD	YWHAH	CALM1	RPS6KA5	IRAK3	CALM3	PDK1	PLCG1	RAC1	RHOA	MAP2K2	MAPK8	CALML6	TP53	CAMK2B	BAX	CAMK4	MAP3K3	MAPK3	HRAS	YWHAG	CALML3	MAGED1	NTRK1	TP73	IRS4	PSEN1	CRKL	ARHGDIA
BAD	0	0	0	0	0	0	0	0	0	0	0	0	0	0	0	0	0	0	0	0	0	0	-1.48939	0	0	0	0	0	0	0	0	0	0	0	0	0	0	0	0	0	0	0	0	0
MAPK9	0	0	0	0	0	0	0	0	0	-13.6393	0	0	0	0	0	0	0	0	0	0	0	0	-5.03973	0	0	0	0	0	0	0	0	0	0	0	0	0	0	0	0	0	0	0	0	0
CAMK2B	0	0	0	0	0	0	0	0	0	0	0	0	0	0	0	0	0	0	0	0	0	0	0	0	0	0	0	0	0	0	0	0	0	0	0	0	0	0	0	0	0	0	0	-2.74055
RHOA	0	0	0	0	0	0	0	0	0	0	0	0	0	0	0	0	0	0	0.156747	0	0	0	0	0	0	0	0	0	0	0	0	0	0	0	0	0	0	0	0	0	0	0	0	0
RPS6KA2	0	0	0	0	0	0	0	0	0	0	0	0	-1.20671	0	0	0	0	0	0	0	0	0	0	0	0	0	0	0	0	0	0	0	0	0	0	0	0	0	0	0	0	0	0	0
PSEN1	0	0	0	0	0	0	0	0	0	0	0	0	0	0	0	0	0	0	0	0	0	0	0	0	0	0	0	0	0	0	0	0	0	24.7248	0	0	0	0	0	0	0	0	0	0
BAX	0	0	0	0	0	0	0	0	0	0	0	0	0	0	0	0	0	0	0	0	0	0	0	0	0	0	0	0	0	0	0	0	0	0	-0.359494	0	0	0	0	0	0	0	0	0
MAP3K1	0	0	0	0	0	0	0	0	0	0	0	0	3.1456	0	0	0	0	0	0	0	0	0	0	0	0	0	0	0	0	0	0	0	0	0	0	0	0	0	0	0	0	0	0	0
SOS2	0	0	0	0	0	0	0	0	0	0	0	0.84313	0	0	0	0	1.92809	0	15.9533	0	0	0	0	0	0	0	0	0	0	2.42271	0	0	0	0	0	0	0	0	0	0	0	0	0	0
NFKBIA	0	0	0	0	0	0	0	0	0	0	0	0	0	0	6.83707	0	0	0	0	0	0	0	0	0	0	0	0	0	0	0	0	0	0	0	0	0	0	0	0	0	0	0	0	0
MAPK3	0	0	0	0	0	0	0	0	0	0	0	0	0	0	0	0	0	0	0	0	0	0	-1.75311	0	0	0	0	0	0	0	0	0	0	0	0	0	0	0	0	0	0	0	0	0
RIPK2	0	0	0	0	0	0	0	0	0	0	0	0.0228863	0	0	0	0	0	0	0	0	0	0	0	0	0	0.0287698	0	0	0	0	0	0	0	0	0	0	0	0	0	0	0	0	0	0
IKBKB	0	3.15229	0	0	0	0	0	0	0	0	0	0	0	0	0	0	0	0	0	0	0	0	0	0	0	0	0	0	0	0	0	0	0	0	0	0	0	0	0	0	0	0	0	0
PIK3R2	0	0	0	0	-3.86459	0	0	0	0	0	0	0	0	0	0	0	0	0	0	0	0	0	0	0	0	0	0	0	0	0	0	0.350985	0	0	0	0	0	0	0	0	-2.45251	0	0	0
PIK3CG	0	0	0	0	0	0	0	0	0	0	0	0	0	0	0	0	0	0	0	0	0	0	0	0	0	0	1.68521	0	0	0	0	0	0	0	0	0	0	0	0	0	0	0	0	0
RAPGEF1	0	1.41265	0	0	0	0	0	0	0	0	0	0	0	0	0	0	0	0	0	0	0	0	0	0	2.44807	0	0	0	0	0	0	0	0	0	0	0	0	0	0	0	0	0	0	0
YWHAE	0	0	0	0	0	0	0	0	0	0	-0.694654	0	0	0	0	0	0	0	0	0	0	0.817868	0	0	0	0	0	0	0	0	0	0	0	0	0	0	0	0	0	-0.0730038	0	0	0	0
GAB1	0	0	0	0	0	0	0	0	0	0	0	0	4.90975	0	0	0	0	0	0	0	0	0	0	0	0	0	0	0	0	0	0	0	0	0	-1.74724	0	0	0	0	0	0	0	0	0
PRDM4	0	0	0	0	0	0	0	0	0	0	0	0	0	0	0	0	0	0	-15.6282	0	0	0	0	0	0	0	0	0	0	0	0	0	0	0	0	0	0	0	0	0	0	0	0	0
MAPK14	0	0	0	0	0	0	0	0	0	0	0	0	-2.73168	0	0.721931	0	0	0	0	0	0	0	11.775	0	0	0	0	0	0	0	0	0	0	0	2.93164	0	0	0	0	0	0	0	0	0
AKT3	-11.4941	0	0	0	0	0	0	0	0	0	0	0	0	0	0	0	0	0	0	0	0	0	0	0	0	0	0	0	0	0	0	0	0	0	0	0	0	0	0.0464707	0	0	0	0	0
PIK3R3	0	0	0	0	0	0	0	0	-0.312473	0	0	0	0	0	0	0	0	0	0	0	0	0	0	0	0	0	0	0	0	0	0	0	0	0	0	0	0	0	0	0	0	0	0	0
FASLG	0	0	0	0	0	0	0	0	0	0	0	0	0	0	-8.04781	0	0	0	0	0	0	0	0	0	0	0	0	0	0	0	0	0	0	0	0	0	1.03178	0	0	0	0	0	0	0
PIK3CA	0	0	0	0	0	0.347884	0	0	0	1.44205	0	0	0	0	0	0	0	0	0	0	0	0	0	0	0	0	0	0	0	0	0	0	0	0	0	0	0	0	0	0	0	0	0	0
ATF4	0	0	0	0	0	0	0	0	0	0	0	0	-0.00634942	0	0	0	0	0	0	0	0	0	0	0	0	0	0	0	0	0	0	0	0	0	0	0	0	0	0	0	0	0	0	0
KRAS	0	8.39873	0	0	-2.73819	0	9.17328	0	0	0	0	0	0	0	0	0	0	0	0	0	0	0	0	0	0	0	0	0	0	0	0	2.25276	0	0	0	0	0	0	-2.78557	0	0	0	0	0
IRAK2	0	0	0	0	0	0	0	0	0	0	0	0	0	0	0	0	0	0	0	0	-9.55144	0	0	0	0	0	0	0	0	0	0	0	0	0	0	0	0	0	-1.20076	0	0	0	0	0
YWHAQ	0	0	0	0	0	0	0	0	0	0	0	0	0	0	0	0	0	0	0	0	0	0	-2.00115	0	0	0	0	0	0	0	0	0	0	0	0	0	0	-3.45965	0	0	0	0	0	0
KIDINS220	0	0	0	0	0	0	0	0	0	0	0	0	0	0	0	0	0	0	0	0	0	0	0	0	0	0	0	0	0	0	0	0	0	0	0	0	0	-0.76243	0	0	0	0	0	0
RAC1	0	0	0	0	0	0	0	9.07994	0	0	0	0	24.7017	0	21.9877	0	24.5605	0	3.74853	-5.34369	0	0.787118	0	0	0	0	0	0	-9.78989	0	0	0	0	0	0	0	0	0	-6.00469	-3.98633	-0.627833	0	0	0
PIK3R5	0	0	0	0	0	0	0	0	0	0	-0.68494	0	0	0	0	0	0	0	0	0	0	0	0	0	0	0	0	-2.68257	0	0	0	0	0	0	0	0	0	0	0	-0.376795	-1.23897	0	0	0
TP53	0	0	0	0	0	0	0	0	0	0	0	0	0	0	0	0	0	0	0	0	0	0	0	0	0	0	0	0	0	0	0	0	0	0	0	0	0	0	0	-0.0613914	0	0	0	0
ARHGDIA	0	0	0	0	0	0	0	0	0	-2.30194	0	0	-10.5752	0	0	0	0	0	0	0	0	0	-0.91887	8.90433	0	0	0	0	0	0	0	0	0	0	0	-3.26665	0	0	0	0	0	0	0	0
AKT1	0	0	0	0	0	0	0	0	0	0	0	0	0	0	0	0	0	0	0	0	-4.2334	0	0	0	0	0	0	0	0	0	0	0	0	0	0	0	0	0	0	0	0	0	0	0
NFKBIE	0	2.07245	0	0	0	0	0	0	0	0	3.67527	0	0	0	-8.42303	2.44732	0	0	0	1.66002	0	-1.74982	-2.61485	0	0	0	0	0	0	0	0	0	0	-7.8543	0	0	0	0	0	0	0	0	0	-1.69977
CAMK2G	0	0	0	0	0	0	0	0	0	0	0	0	0	0	0	0	0	0	0	0	-14.2704	0	0	0	0	0	0	0	0	0	0	0	0	0	0	0	0	0	0	0	0	0	0	0
CAMK4	0	0	0	0	0	0	0	0	0	0	0	0	0	0	0	0	0	0	0	0	0	0	3.97574	0	0	0	0	0	0	0	0	0	0.270645	0	0	0	0	0	0	0	0	0	0	0
MAPK13	0	0	0	0	0	0	0	0	0	0	0	0	-0.456072	0	0.0538128	0	0	0	0	0	0	0	6.1177	0	0	0	0	0	0	0	0	0	0	0	0.665978	0	0	0	0	0	0	0	0	0
CALM3	0	0	0	0	0	0	0	0	0	0	0	0	0	0	0	0	0	0	0	0	0	0	0	0	0	-2.67433	0	0	0	0	0	0	0	0	-5.11824	0	0	0	0	0	0	0	0	0
SHC1	0	0	0	0	0	0	0	0	0	0	0	0	0	0	0	0	0	0	0	0	0	0	0	0	0	0	0	0	0	0	0	0	0	0	0	-4.2126	0	0	0	0	0	0	0	0
SH2B2	0	0	0	0	0	0	0	0	0	0	0	0	0	0	0	1.11231	0	0	0	0	0	0	0	0	0	0	1.88376	0	0	0	0	0	0	0	0	0	0	0	0	0	-0.283837	0	0	0
MAPKAPK2	0	0	0	0	0	0	-8.05858	0	0	0	0	0	0	0	0	-0.235586	0	0	0	0	0	0	0	0	0	0	0	0	0	0	0	0	0	3.3144	5.99984	0	0	0	0	0	0	0	0	0
PRKCD	0	0	0	0	0	0	0	0	0	0	0	0	0	0	0	0	0	0	0.932818	0	0	0	0	0	0	0	0	0	0	0	0	0	0	0	0	0	0	0	0	0	0	0	0	0
YWHAZ	0	0	0	0	0	0	0	0	0	0	0	0	0	0	0	0	1.88507	0	0	0	0	0	0	0	0	0	0	0	0	0	0	0	0	0	0	0	0	0	0	0	0	0	0	0
IRS1	0	0	0	0	0	0	0	0	0	0	0	0	0	0	0	0	0	0	0	0	0	0	0	0	0	0	0	0	0	0	0	0	0	0	-5.28553	0	0	0	0	0	0	0	0	0
YWHAG	0	0	0	0	0	0	0	0	0	0	0	0	0	0	0	0	0	0	0	0	0	0	0	0	0	0	0	0	0	0	0	0	0	0	0	1.72087	0	0	0	0	0	0	0	0
ZNF274	0	0	0	0	0	0	0	0	0	0	0	0	0	-3.39064	0	0	0	0	0	0	0	0	0	0	0	0	0	0	0	0	0	0	0	0	0	0	0	0	0	0	0	0	0	0
RELA	0	0	0	0	0	0	0	0	0	0	0	0	0	0	0	0	0	0	0	0	0	0	-3.01767	0	0	0	0	0	0	0	0	0	0	0	0	0	0	0	0	0	0	0	0	0
TRAF6	23.0278	0	0	0	0	0	0	0	0	0	0	0	0	0	0	4.4896	0	0	0	0	0	0	0	0	0	0	0	0	0	0	0	0	0	0	2.63695	0	0	0	-4.16268	0	0	0	0	0
JUN	-10.7387	0	0	0	0	0	0	0	0	0	0	0	0	0	0	0	0	0	-0.184875	0	0	0	0	0	0	0	0	0	0	0	0	0	0	0	0	0	0	0	0	0	0	0	0	-3.27708
GRB2	0	0	0	0	0	0	0	0	0	0	0	0	-8.30509	0	0	0	0	0	-8.31409	0	0	0	0	0	0	0	0	0	0	-0.571823	0	0	0	0	0	0	0	-13.0441	2.95561	0	0	-0.45204	0	0
SH2B1	0	0	-1.44859	0	0	0	0	0	0	0	0	0	0	0	0	0	0	0	0	0	-1.32372	0	0	0	0	0	0	0	0	0	0	0	0	0	0	0	0	0	0	0	0	0	0	0
CALML5	0	0	0	9.77685	0	0	0	0	0	0	0	0	0	0	0	0	0	0	0	0	0	0	0	0	0	0	0	0	0	0	0	0	0	0	0	0	0	0	0	0	0	0	0	0
MAPK11	0	0	0	0	0	0	0	0	0	0	0	0	-0.704705	0	0	0	0	0	0	0	0	0	0	0	0	0	0	-1.84997	0	0	0	0	0	0	0	0	0	0	0	0	0	0	0	0
NTF3	0	0	0	0	0	0	0	0	0	0	0	0	0	0	0	0	0	0	0	0	0	0	0	0	0	0	0	0	0	0	0	0	-5.774	-1.75942	0	0	0	0	0	0	0	0	0	0
IRS2	0	0	0	0	0	0	0	0	0	0	0	0	0	0	0	0	0	0	0	0	0	0	0	0	0	0	0	0	0	0	0	0	0	0	-10.9221	0	0	0	2.23556	0	0	-3.79924	0	-0.638234
MAPK12	0	0	0	0	0	0	0	0	0	0	0	0	-0.0177073	0	0	0	0	0	0	0	0	0	0	0	0	0	0	0	0	0	0	0	0	0	0	0	0	0	0	0	0	0	0	0
PLCG2	0	0	0	0	-0.373794	0	0	0	0	0	0	0	0	0	0	0	0	16.138	0	0	0	0	-0.151472	0	0	-0.938922	0	0	0	0	0	0	0	0	0	0	0	0	0	0	0	0	0	0
IRAK4	0	0	0	0	0	0	0	0	0	0	0	0	0	0	0	0	0	0	0	0	0	0	0	0	0	0	0	0	0	0	-0.707086	0	0	0	0	0	0	0	0	0	0	0	0	0
NTRK1	0	0	0	0	0	0	0	0	0	0	0	0	0	0	0	0	0	0	0	0	0	0	0	0	0	0	0	0	0	0	0	0	0	0	0	-1.29387	0	0	0	0	0	0	0	0
CALM1	0	0	-1.20719	0	0	0	0	0	0	0	0	0	0	0	0	0	0	0	0	0	0	0	0	0	0	0	3.67044	0	0	0	0	0	0	0	0	0	0	0	0	0	0	0	0	0
MAP3K3	0	0	0	0	0	0	0	0	0	0	0	0	0	0	0	0	0	0	23.7259	-1.70679	0	0	0	0	0	0	0	0	0	0	0	0	0	0	0	0	-8.31857	16.6268	0	-1.61801	0	0	3.24762	0
NTF4	0	0	0	0	0	0	0	0	0	0	0	0	0	0	0	0	0	0	0	0	0	0	0	0	0	-0.0922053	0	0	0	0	0	0	0	0	-1.69488	0	0	0	0	0	0	0	0	0
Schizophrenia Pathway 1
	UBA3	CUL2	DET1	PIAS1	FBXW8	UBE2Q1	ANAPC13	UBE2H	TRAF6	PIAS3	CUL4A	ANAPC10	FBXO4	MAP3K1	FANCL	TRIM32	BIRC3	ANAPC5	UBE3C	ANAPC7	UBE3B	RNF7	TRIM37	UBE2Z	BIRC2	PIAS2	UBE2L3	SMURF2	SAE1	UBE2E2	ERCC8	UBE2O	UBE3A	FBXO2	BIRC6	CDC26	KLHL9	HERC1	UBE2B	WWP1	AIRE	CUL4B	FBXW11	CUL1	UBE2R2	PIAS4	BTRC	DDB2	UBE2W
RHOBTB2	0	0	0	7.41824	0	7.4744	4.31397	0	0	0	0	0	0	0	0	0	0	0	0	0	0	0	0	0	0	0	0	0	0	1.89059	0	0	0	0	5.09854	3.79634	0	9.55562	0	0	0	0	0	0	0	0	0	0	0
CUL2	0	0	0	0	0	0	0	0	0	0	0	0	0	0	0	0	0	3.3683	0	0	0	0	0	0	0	0	0	0	0	0	0	0	0	0	0	0	0	0	0	0	0	0	0	0	0	0	0	0	0
DET1	0	0	0	0	0	0	0	0	0	0	0	0	0	0	0	0	0	0	0	0	0	0	0	0	0	0	0	0	0	0	0	0	0	0	0	0	0	0	0	0	0	0	0	0	0	0	0	0	0
VHL	0	0	0	0	0	0	0	0	0	0	0	0	0	0	0	0	0	0	0	0	0	0	0	0	0.407919	0	0	0	0	0	0	0	0	0	0	0	0	0	0	0	0	0	0	0	0	0	0	0	0
UBE2U	0	0	0	0	0	0	0	0	0	0	0	0	0	0	14.1381	0	0	5.95398	0	0	0	0	0	0	0	0	0	0	0	8.48643	0	0	6.03755	0	0	0	0	0	0	0	0	0	0	0	0	0	0	0	0
FBXW8	0	0	0	0	-0.629322	0	0	0	0	2.83245	0	0	0	0	0	0	0	0	0	0	0	4.12066	0	0	0	0	0	0	0	0	0	0	0	0	0	0	0	0	0	0	0	0	0	0	0	0	0	0	0
UBE2Q1	0	0	0	0	0	0	0	0	0	0	0	0	0	0	0	0	0	0	0	0	0	0	0	0	0	0	0	0	0	0	0	0	0	0	0	0	0	0	0	0	0	16.5013	0	0	0	0	0	0	0
BRCA1	2.67815	0	0	0	0	0	0	0	0	0	0	0	0	0	0	0	0	0	0	0	0	0	0	1.27391	0	0	0	0	0	0	0	0	0	0	0	0	0	0	0	0	0	0	0	0	0	0	0	0	0
ANAPC13	0	0	0	0	0	0	0	0	0	0	0	0	0	0	0	0	0	0	0	0	0	0	0	0	0	0	0	0	0	0	0	0	0	1.08736	0	0	0	0	0	0	0	0	0	0	0	-0.945331	0	0	0
CDC20	0	0	0	0	0	0	0	0	0	0	0	0	0	0	0	0	0	0	0	0	0	0	0	0	0	0	0	0	0	0	0	-0.169913	0	0	0	0	0	0	5.19712	0	0	3.16124	0	0	0	0	0	0	0
UBA7	0	0	0	0	0	0	0	0	0	0	0	0	0	0	0	0	0	0	0	0	0	0	0	0	0	0	0	0	0	0	0	-1.84288	0	0	0	0	0	0	0	0	0	0	0	0	0	0	0	0	0
PIAS3	0	0	0	0	0	0	0	0	0	0	0	0	0	0	0	0	0	0	0	0	0.23322	0	0	0	0	0	0	0	0	0	0	-31.7335	0	0	0	0	0	0	0	1.4479	0	19.2768	0	0	0	0	0	1.09532	15.7196
UBE2G2	0	0	0	0	0	0	0	0	0	0	0	0	0	0	0	0	0	0	0	0	0	0	0	0	0	0	0	3.90212	0	0	0	3.05569	-3.28723	0	0	0	0	2.88594	0	0	0	0	0	0	0	0	0	0	0
BIRC3	0	0	0	0	0	0	0	0	0	0	5.92619	0	0	0	0	0	0	0	0	0	0	0	0	0	0	0	0	0	0	0	0	0	0	0	0	0	0	0	0	0	0	0	0	0	0	0	0	0	5.38957
ANAPC5	0	0	0	0	0	0	0	0	0.256596	0	0	0	0	0	0	0	0	0	0	0	0	0	0	0	0	0	0	0	0	0	0	0	0	0	0	0	0	0	0	0	0	0	0	0	0	0	0	0	0
UBE3C	0	0	0	0	0	7.42711	0	0	0	0	0	0	0	2.72966	0	3.80767	0	0	0	0	0	0	0	0	0	0	0	0	0	0	0	8.72471	0	0	0	0	0	0	0	0	0	0	0	0	0	0	0	0	0
ANAPC7	0	0	0	0	0	0	0	0	9.04427	0	0	0	0	0	3.66506	0	0	0	0	0	0	0.216029	0	0	0	0	0	0	0	0	0	0	0	0	0	0	0	0	0	0	0	0	0	0	0	0	0	0	0
MGRN1	0	0	4.48279	0	0	0	0	0	5.847	0	0	0	0	0	27.7204	0	-6.69106	0	0	0.318993	4.55865	0	0	0	0	4.00373	8.28892	0	0	19.3722	0	0	12.6683	0	30.1277	0.145443	0	0	0	0	0	0	0	0	0	0	0	0	0
TRIM37	0	0	2.48024	0	0	0	0	0	0	0	0	0	0	0	0	0	0	0	0	0	0	0	0	0	0	0	0	0	0	0	0	0	0	0	0	0	0	0	0	0	0	0	0	0	0	0	0	0.11198	0
UBE2N	0	0	0	0	0	0	0	0	7.43559	0	0	0	0	0	0	0	0	0	0	0	0	0	0	0	0	0	0	0	0	0	0	0	0	0	0	0	0	0	0	0	0	0	0	0	0	0	0	0	0
UBE2Z	0	0	0	0	0	0	0	0	0	0	0	0	0	0	0	0	0	0	0	0	0	0	0	0	0	0	0	0	0	0	0	0	0	0	0	0	0	0	0	0	0	0	0	0	0	0	0	0	0
UBE2L3	0	0	0	0	0	0	0	0	0	0	0	0	0	0	0	0	0	11.255	0	0	0	0	0	0	0	0	0	0	0	0	0	0	0	0	0	0	0	-3.11542	0	0	0	0	0	0	0	0	0	0	0
ANAPC2	0	0	0	0	0	0	0	0	0	1.61109	0	0	0	0	0	0	0	0	0	0	0	0	0	0.634624	0	0	0	2.89909	0	0	0	0	0	0	0	0	0	0	0	0	0	0	0	0	0	0	0	0	0
UBE2E2	0	0	0	0	0	0	0	0	0	0	0	0	0	0	0	0	0	0	0	0	0	0	0	0	0	0	0	0	0	0	0	0	0	0	2.47992	0	0	0	0	0	0	0	0	0	0	0	0	0	0
UBE2O	0	0	0	0	0	0.247576	0	0	0	0	0	0.206603	0	0	0	0	0	0	0	0	0	0	0	0	0	0	0	0	0	0	0	0	0	0	0	0	0	0.0936983	0	0	0	0	0	0	0	0	0	0	0
UBE3A	0	6.16007	0	0	0	0	0	0	0	0	0	0	0	0	0	0	0	0	0	0	27.0247	0	0	4.35938	0	0	0	15.1163	0	0	0	0	0	0	1.68264	0	0	0	0	0	0	0	0	0	0	0	0	0.197849	11.7451
BIRC6	0	0	0	0	0	0	0	0	0	0	0	0	0	0	0	0	0	0	0	0	0	0	0	0	0	0	0	0	0	0	0	0	0	0	0	0	0	0.802771	0	0	0	0	0	0	0	0	0	0	0
SYVN1	0	0	0	0	-2.44784	0	0	0	0	0	0	8.33723	0	0	0	0	0	0	0	0	0	0	0	0	0	0	0	0	0	0	0	0	0	0	0	0	0	0	0	0	0	0	0	0	0	0	0	0	0
AIRE	0	0	0	0	0	0	0	0	0	0	0	0	0	0	0	0	0	0	0	0	0	0	0	0	0	0	0	0	0	0	0	0	-0.068339	0	0	0	0	5.11171	0	0	0	0	0	0	0	0	0	0	0
PPIL2	0	0	0	0	0	0	0	0	0	0	0	0	0	0	0	0	0	0	0	0	0	0	0	0	0	0	0	0	0	0	0	0	0	0	0	0	0	-1.00709	0	0	0	0	0	0	0	0	0	0	0
FBXW11	0	0	0	0	0	0	0	0	0	0	0	-8.13904	0	0	0	0	0	0	0	0	0	0	0	0	0	0	0	0	0	0	0	0	0	0	0	0	0	0	0	0	0	0	0	0	0	0	0	0	0
CUL1	0	0	0	0	0	0	0	0	0	0	0	0	0	0	0	0	0	0	0	0	0	0	0	0	0	0	0	0	0	0	0	0	0	0	0	0	0	0	0	0	0	0	12.2453	0	0	0	0	0	0
UBE2R2	0	0	0	0	0	-7.51631	0	0	0	0	0	-11.568	0	0	0	0	0	0	0	0	0	0	0	0	0	0	0	-8.90656	0	7.21732	4.68453	0	1.99543	0	0	0	0	0	0	0	0	0	0	0	0	0	0	0	0
UBE2J2	0	0	0	0	0	-0.211227	0	0	0	0	0	0	0	0	0	0	0	0	0	0	0	0	0	0	0	0	0	0	0	0	0	0	0	0	0	0	0	0	0	0	0	0	0	0	0	0	0	0	0
DDB2	0	0	0	0	0	0	2.87976	0	0	0	0	0	0	0	0	0	0	0	0	0	0	2.53724	0	0	0	0	0	0	0	0	0	0	0	0	0	0	0	0	0	0	0	0	0	1.06222	0	0	0	0	0
SOCS1	0	11.7549	5.01568	0	0	7.62233	0	0	0	0	0	15.7047	0	0	0	4.14046	0	0	0	0	0	7.77067	2.93045	0	0	0.150727	0	0	0	0.000377415	0	-0.974464	0	0	0.0624958	2.18552	0	15.9953	0	0	0	0	21.5751	0	0	0	0	0	0
UBE2W	0	0	0	0	0	0	0	0	0	0	0	0	0	0	0	0	0	0	0	0	0	0	0	0	0	0	0	0	-0.220476	0	0	0	0	0	0	0	0	0	0	0	0	0	0	0	0	0	0	0	0
UBA6	0	0	0	0	0	10.5731	0	0	0	0	0	0	0	0	0	0	0	0	0	0	0	0	0	0	0	0	0	0	0	0	0	0	0	0	0	0	0	0	0	0	-1.90659	0	0	0	0	0	0	0	0
DDB1	0	0	0	0	0	-10.0871	0	0	0	0	0	0	0	0	0	0	0	0	0	0	0	0	0	0	0	0	0	0	-0.893	0	0	0	0	0	0	0	0	0	0	0	0	0	0	0	0	0	0	0	0
CUL5	0	23.9326	0	8.52037	0	0	0	0	0	0	0	0	0	0	0	0	0	0	0	0	0	0	0	0	0	0	0	0	0	0	0	-2.01427	0	0	0	0	0	0	0	0	0	0	0	0	0	0	0	0	0
UBE2QL1	0	0	1.07328	0	0	0	0	0	0	0	0	0	0	0	0	0	0	0	0	0	0	0	0	7.05667	0	0	0	0	0	0	0	0	0	0	0	0	0	13.3051	0	0	0	0	0	0	0	0	0	0	0
ANAPC4	0	0	0	0	0	0	0	0	0	0	0	0	0	0	0	0	0	0	0	0	0	0	0	2.83884	0	0	0	0	0	0	0	0	0	0	0	0	0	0	0	0	0	0	0	0	0	0	0	0	0
UBE2D1	0	0	0	0	0	0	0	0	0	0	0	0	0	1.21217	0	0	0	0	0	0	0	0	0	0	0	0	0	0	0	0	0	0	0	0	0	0	0	0	0	0	0	0	10.6137	0	0	0	5.98255	0	0
CBL	0	0	0	0	0	0	0	0	0	0	0	0	0	0	0	0	0	0	0	0	2.74567	0	0	0	0	0	0	0	0	0	0	0	7.15861	0	0	0	0	0	24.2953	0	0	0	0	0	0	0	0	0	0
HERC2	0	0	0	0	0	0	0	0	0	0	0	0	0	0	0	0	0	0	0	0	0.133538	0	0	0.00645984	0	0	0	0.0598642	0	0	0	0	0	0	0.0971177	0	0	0	0	0	0	0	0	0	0	0	0	0	0
UBE2S	0	0	0	7.29586	0	4.35264	0	0	0	0	0	0	2.12463	0	0	0.210063	0	0	0	0	0	0	0	0	0	0	0	0	0	0	0	0	0	0	0	0	0	0	0	0	0	0	0	0	5.78694	0	0	0	0
HERC4	0	0	0	0	0	0	0	0	0	0	0	0	0	0	0	0	0	0	0	0	0	0	0	0	0	0	0	0	0	0	0	7.31247	0	0	0	0	0	0	0	0	0	0	0	0	0	0	0	0	0
NHLRC1	18.0169	0	0	0	0	0	0	0	0	0	0	0	0	0	0	0	0	0	0	0	0	0	0	0	0	0	0	0	0	0	0	0	0	0	0	0	0	0	0	0	0	0	0	0	0	0	0	0	0
UBR5	0	0	0	0	0	0	0	0	0	5.06664	0	0	0	0	0	0	0	0	0	0	0	0	0	0	0	0	0	0	0	0	0	0	0	0	0	0	0	0	0.261779	0	0	0	0	0	0	0	0	0	0
UBE2E3	0	0	0	0	0	0	0	0	0	0	0	0	0	0	0	0	0	0	0	0	0	0	0	0	0	0	0	0	0	0	0	0	0	0	0	0	0	0	0	0	0	0	0	0	0	0	0.962741	0	0
STUB1	0	0	0	0	0	0	0	0	0	0	0	0	0	0	0	0	0	0	0	0	0	0	0	0	0	0	0	2.92631	0	0	0	0	1.05747	0	0	0	0	0	0.592153	0	0	0	0	0	0	0	0	0.529109	0
SIAH1	0	0	0	0	0	0	0	0	0	0	0	3.30358	0	0	0	0	0	0	0	0	0	0	0	0	0	0	0	0	-4.04198	0	0	0	0	0	0	0	0	0	0	0	0	0	0	0	0	0	0	0	0
UBE2C	16.4304	13.6641	0	0	0	0	5.88299	0	0	0	0	0	0	0	0	0	0	0	0	0	3.20254	0	3.69523	0	0	0	0	0	0	0	0	0	0	0	0	0	12.962	0	0	10.4459	0	0	0	0	0	0	0	0	4.97182
ANAPC1	0	0	6.09848	0	0	0	0	6.06811	0	0	2.66244	42.6707	0	0	0	0	0	0	5.6871	0	0	13.4707	7.9604	0	0	0	0	0	0	0	0	-4.51676	0	0	0	0	0	0	0	0	0	0	0	8.56175	0	0	0	0	0
CUL7	0	0	0	0	0	0	0	0	0	0	0	-15.6357	0	0	0	0	0	0	0	0	0	0	0	0	0	0	0	0	0	0	0	0	0	0	0	0	0	0	0	0	0	0	0	0	0	0	0	0	0
UBE2L6	0	0	0	0	0	-4.03548	0	0	0	0	0	0	0	0	0	0	0	0	0	0	0	0	0	0	0	0	0	0	0	0	0	0	0	0	0	0	0	0	0	0	0	0	0	0	0	0	0	0	0
UBOX5	0	1.3144	0	0	0	0	0	0	0	0	0	0	0	0	3.75295	0	0	0	3.21282	0	0	0	0	0	0	0	0	0	0	0	0	0	0	0	0	0	12.7944	0	0	0	0	0	0	0	0	0	0	0	0
UBE2I	0	0	0	0	0	0	0	0	0	0	0	0	0	0	0	0	0	0	0	0	0	0	0	0	0	0	0	1.81607	0	0	0	0	0	0	0	0	0	0	0	0	0	0	0	0	0	0	0	0	0
UBE2E1	0	0	0	0	0	0	0	0	0	0	0	0	0	0	0	0	0	0	0	0	0	0	0	0	0	0	0	0	0	0	0	0	0	0	0.677662	0	0	0	0	0	0	0	0	0	0	0	0	0	0
UBE4A	0	0	0	0	0	0	0	0	0	0	0	0	0	0	0	0	0	0	0	0	1.31625	0	0	0	0	0	0	0	0	0	0	0	0	0	0	0	0	0	0	0	0	0	0	0	0	0	0	0	0
UBE2M	0	0	0	0.0760296	0	2.79341	0	0	0	0	0	0	0	0	0	0	0	0	0	0	0	0	0	0	0	0	0	0	0	0	0	0	0	0	0	0	0	0	0	0	0	0	0	0	0	0	0	0	0
Schizophrenia Pathway 2
	TPH1	KMO	WARS2	TDO2	IDO2	DDC	ALDH2	HADH	TPH2	ALDH7A1	ALDH9A1	EHHADH	ACAT1	ALDH3A2	MAOB	ACMSD	ASMT	CAT	CYP1A1	CYP1A2	HADHA	CYP1B1
TPH1	0	0	0	0	-3.73304	0	0	0	0	0	0	0	5.66461	0	0	0	0	28.6717	0	0	0	4.35389
KMO	0	0	0	0	-6.06922	-10.091	0	0	0	0	0	0	0	0	0	0	-2.718	0	0	0	0	0
WARS2	-6.93859	0	0	0	0	0	0	0	0	0	0	0	0	0	0	-3.52482	0	0	0	0	0	0
AADAT	0	0	0	0	0	0	0	0	0	0	0	0	0	0	0.226262	0	0	0	0	0	0	0
TDO2	0	0	0	0	0	0	0	0	0	0	0	0	0	0	3.32832	0	0	0	0	0	0	0
ALDH2	0	0	6.66728	0	0	0	0	0	0	0	0	0	0	0	0.591614	0	0	0	0	-4.99143	0	0
HADH	0	0	0	0	0	0	0	0	0	0	0	0	0	0	0	0	0	0	-0.306618	0	0	0
IL4I1	0	0	-19.3311	0	0	0	0	0	0	0	0	0	0	0	0	0	0	0	0	0	0	0
AOX1	0	0	0	0	0	0	0	0	-3.42977	0	0	0	0	0	0	0	0	0	0	0	0	0
ALDH1B1	0	0	-0.677112	0	0	0	-3.43986	0	0.188895	0	0	-11.5594	0	0	0	0	0	0	0	0	0	0
ECHS1	0	0	-7.72171	0	0	0	0	0	0	0	0	-3.01207	0	0	0	0	0	0	0	-5.60165	0	0
INMT	0	0	0	0	0	0	0	0	0	0	0	0	0	7.08689	0	0	0	0	0	0	0	0
GCDH	0	0	0	0	0	0	0	0	0	0	0	0	0	0	0	0	0	0	0	0	7.02754	0
AANAT	0	0	0	0	0	0	-0.0284572	0	0	0	0	0	0	0	0	0	0	0	0	0	0	0
ALDH9A1	-1.01402	0	0	0	0	0	0	0	0	0	0	0	0	0	0	0	0	0	0	0	0	0
EHHADH	0	0	0	0	0	0	0	0	-3.31083	0	0	0	0	0	0	0	0	0	0	0	0	0
OGDHL	-1.24377	0	0	0	0	0	0	0	0	0	0	0	0	0	0	0	0	0	0	0	0	0
ACAT1	0	0	0	0	0	0	23.3184	0	0	8.63149	0	0	0	0	0	0	0	0	0	0	4.92452	0
ALDH3A2	0	0	25.2846	0	0	0	0	0	0	0	10.083	0	0	0	0	0	0	4.24416	0	0	0	0
WARS	0	-2.00339	0	0	0	0	0	0	0	0	0	0	0	0	0	0	0	0	0	0	0	0
ACMSD	0	0	0.99892	0	0	0	0	0	0	0	0	0	0	0	0	0	0	0	0	0	0	0
AFMID	-1.50169	0	0	0	0	0	0	0	0	0	0	0	0	0	0	0	0	0	0	0	0	0
CYP1A1	0	0	0	0	0	0	0	2.77935	0	0	12.3722	0	2.47824	0	0	0	0	0	0	0	11.8302	0
ACAT2	0	0	-2.00422	11.5816	0	0	-8.47722	0	0	0	0	0	0	0	0	0	0	0	0	0	0	0
Schizophrenia Pathway 3
	IRS2	NRAS	IRAK4	FRS2	PIK3CA	MAP2K5	PIK3R3	BRAF	MAP2K1	TRAF6	MAPKAPK2	FOXO3	SH2B1	YWHAZ	NGFR	PIK3CB	MAP3K5	PRKCD	YWHAH	CALM1	RPS6KA5	IRAK3	SORT1	CALM3	NTRK2	PLCG1	RAC1	RPS6KA3	PRDM4	RHOA	MAPK8	CALML6	KIDINS220	KRAS	NFKBIA	TP53	MAPK13	IRAK1	MAPK1	SOS2	ZNF274	CAMK4	MAP3K3	MAPK3	HRAS	YWHAG	MAGED1	NTRK1	RPS6KA2
SHC1	0	0	0	0	0	0	0	0	0	0	0	0	0	0	0	0	0	0	0	0	0	0	0	0	0	0	0	0	2.37213	0	0	0	0	0	0	0	0	0	0	0	0	0	0	1.57472	0	0	0	0	0
NTRK3	0	0	0	0	0	0	5.37145	0	17.9432	0	0	0	0	0	0	0	0	0	0	0	0	0	0	0	0	0	0	0	0	0	0	0	0	0	0	0	0	0	0	0	0	0	0	0	0	0	0	0	0
AKT1	0	0	0	0	0	0	0	0	0	0	0	0	0	0	0	0	0	0	0	0	0	0	0	0	0	-5.42801	0	0	0	0	0	0	0	0	0	0	0	0	0	0	0	1.90269	0	0	0	0	0	0	0
IRS2	0	0	0	0	0	0	0	0	0	0	0	0	0	0	0	0	0	0	0	0	0	0	0	0	0	0	0	3.31298	0	0	0	0	0.975229	0	0	0	0	0	0	0	0	0	0	0	0	0	0	0	0
NRAS	0	0	0	0	0	0	0	7.17363	0	0	0	0	0	0	0	0	0	0	0	0	0	0	0	0	0	-0.275599	0	0	0	0	0	0	0	0	0	0	0	0	0	0	0	0	0	0	0	0	0	0	0
SH2B3	0	0	-2.68542	0	0	0	0	0	0	0	0	0	0	0	0	0	0	0	0	0	0	0	0	-0.896925	0	1.06223	0	0	0	0	0	0	0	0	0	0	0	0	0	0	0	0	0	0	0	0	0	0	0
RAF1	0	0	0	0	0	0	0	1.27779	0	0	0	0	0	0	0	0	1.22439	0	0	0	0	0	0	0	0	0	0	0	0	0	0	0	0	0	0	0	0	0	0	0	0	0	0	0	0	0	0	0	0
IRAK4	0	0	0	0	0	0	0	0	0	0	0	0	0	0	0	0	0	0	0	3.27731	0	0	0	0	0	0	0	0	0	0	0	0	0	0.186247	0	0	0	0	0	0	0	0	0	0	0	0	0	0	0
PIK3R5	0	0	0	0	0	0	0	0	0	0	0	0	0	0	0	0	0	0	0	0	0	0	0	0	0	-0.431936	0	0	0	0	0	0	0	0	0	0	0	0	0	0	0	0	0	0	0	0	0	0	0
MAPK11	0	0	0	0	0	0	0	0	0	0	0	0	0	0	0	0.925371	0	0	0	0	0	0	0	0	0	0	0	0	0	0	0	0	0	0	0	0	0	0	0	0	0	0	0	0	0	0	0	0	0
PIK3R3	0	0	0	0	0	0	0	0	0	0	0	0	0	0	0	0	0	0	0	0	0	0	0	0	0	0	0	0	0	0	0	0	0	0	0	0	0	0	0	0	0	0	0	0	0	0	0	0	0
TRAF6	4.53946	0	0	0	0	-0.153271	0	0	0	0	0	0	0	0	-1.11495	0	0	0	0	0	0	0	0	0	0	0	0	0	0	0	0	0	0	0	0	0	0	0	0	0	0	5.03411	0	0	0	0	0	0	0
NFKBIE	0	0	0	0	0	0	0	0	0	0	0	0	0	0	0	0	0	-2.54689	0	0	0	0	0	0	0	0	0	0	0	0	0	0	0	0	0	0	0	0	0	0	0	0	0	0	0	0	0	0.90121	0
MAPKAPK2	0	0	0	0	0	6.0281	0	0	0	0	0	0	-2.58648	0	-2.13578	0	0	0	0	0	0	0	0	0	0	0	0	0	0	0	0	0	0	0	0	0	0	0	0	0	0	0	0	0	0	0	7.81853	0	0
ARHGDIB	0	0	0	0	0	0	0	0	0	0	0	3.61636	0	7.75808	0	7.24781	0	0	0	0	0	0	0	0	0	0	0	0	0	0	0.371148	0	0	0	0	0	0	0	0	0	0	0	0	0	0	3.55312	0	0	0
SH2B1	0	0	0	0	0	0	0	0	0	0	0	0	0	0	0	0	0	2.05378	0	0	0	0	0	0	0	0	0	0	0	0	0	-2.11038	0	0	0	0	0	0	0	0	0	0	0	0	0	0	0	0	0
YWHAZ	0	0	0	5.29185	0	0	0	0	0	0	0	0	0	2.25245	0	0	0	0	6.35509	0	0	0	0	0	0	0	0	0	0	0	0	0	0	0	0	0	0	0	0	0	0	0	0	0	0	0	0	0	0
RAP1A	0	0	0	0	0	0	0	0.148367	0	0	0	0	0	0	0	0	0	0	0	0	0	0	0	0	0	-0.248109	0	0	0	0	0	0	0	0	0	0	0	0	0	0	0	0	0	0	0	0	0	0	0
YWHAB	7.36014	0	0	0	0	0	0	0	0	0	0	0	0	0	-0.619756	0	0	0	0	0	0	0	4.29704	0	0	0	0	0	0	0	0	0	0	0	0	0	0	0	0	0	0	0	0	0	0	0	0	0	11.9538
FASLG	0	0	0	0	0	0	0	0	0	0	0	0	0	0	0	0	0	0	0	0	0	0	0	0	0	-9.95569	0	0	0	0	0	0	0	0	0	0	0	0	0	0	0	0	0	0	-6.07119	0	0	0	0
PRKCD	0	0	0	0	0	0	0	15.8308	0	0	0	0	0	0	0	0	0	0	0	0	0	0	0	0	0	0	0	0	0	0	0	0	0	0	0	0	0	0	0	0	0	0	-1.88005	0	0	0	0	0	0
YWHAH	0	0	0	0	0	0	0	0	0	0	0	0	0	0	0	0	0	0	0	0	-3.79539	0	0	0	0	0	0	0	0	0	0	0	0	0	0	0	0	0	0	0	0	0	0	0	0	0	0	0	0
AKT3	0	0	0	0	0	0	0	6.89202	0	0	0	0	0	0	0	-5.529	0	0	0	0	2.37566	0	0	0	0	0	0	0	0	0	0	0	0	0	0	0	0	0	0	6.9959	0	0	0	0	0	0	0	0	0
NGF	0	0	0	0	0	0	0	0	0	0	0	0	0	0	0	0	0	0	0	0	0	0	0	0	0	-0.0165815	0	0	0	0	0	0	0	0	0	0	0	0	0	0	0	0	0	0	0	0	0	0	0
MAPK12	0	0	0	0	0	0	0	0	0	0	0	0	0	0	0	0.152269	0	0	0	0	0	0	0	0	0	0	0	0	0	0	0	0	0	0	0	0	0	0	0	0	0	0	0	0	0	0	0	0	0
MAPK14	0	0	0	0	0	0	0	0	0	0	0	0	0	0	0	0	0	0	0	0	0	0	0	0	39.9502	0	0	0	0	0	0	0	0	0	0	0	0	0	0	0	0	0	0	0	-2.87089	0	0	2.83052	0
SHC3	0	0	0	0	0	0	0	0	0	0	0	0	0	0	0	0	0	0	0	0	0	0	0	0	0	0	0	0	0	0	0	0	0	0	0	0	0	0	0	0	0	0	0	0	0	0	0	0	0
SORT1	0	0	0	0	0	0	0	0	0	0	0	0	0	0	0	0	0	0	0	0	0	0	0	0	0	-2.34858	0	0	0	0	0	0	0	0	0	0	0	0	0	0	0	0	0	0	0	0	0	0	0
CALM3	0	0	0	0	0	0	0	0	0	0	0	0	0	0	0	0	0	0	0	0	-0.458405	0	0	0	0	0	0	0	0	0	0	0	0	0	0	0	0	0	0	0	0	0	0	0	0	0	0	0	0
RAC1	0	0	0	0	0	0	0	0	0	0	0	0	0	0	0	-0.204226	0	0	0	0	-0.0855057	0	0	0	0	0	0	0	0	0	0	0	0	0	0	0	0	0	0	0	0	0	0	0	0	0	0	0	0
PRDM4	0	0	0	0	0	0	0	0	0	0	0	0	0	0	0	0	0	0	0	0	0	0	10.6686	0	0	3.07967	0	0	0	0	0	0	0	0	0	0	0	0	0	0	0	0	0	0	0	0	0	0	0
MAPK7	0	0	0	0	0	0	0	0	0	0	0	0	0	0	0	0	0	0	0	0	0	0	0	0	0	0	0	0	0	0	0	0	0	0	0	0	0	0.56387	0	0	0	0	0	0	0	0	0	0	0
RAPGEF1	0	0	0	0	0	0	0	0	0	0	0	0	0	0	0	-1.75217	0	0	0	0	0	0	0	0	0	0	0	0	0	0	0	0	0	0	0	0	0	0	0	0	0	0	0	0	0	0	0	0	0
MAPK9	0	0	0	0.022612	0	0	0	0	0	0	0	0	0	0	0	-2.41129	0	0	0	0	0	0	0	0	0	10.0589	0	0	0	0	0	0	0	0	0	0	0	0	0	0	0	0	0	0	10.363	0	0	0	0
KRAS	0	0	0	0	0.82513	0	0	0	0	0	0	0	0	0	0	0	0	0	0	0	0	0	0	0	0	0	0	0	0	0	0	0	0	0	0	0	0	0	0	0	0	0	0	0	0	0	0	0	0
TP53	0	0	0	0	0	0	0	0	0	0	0	0	0	0	0	0	0	0	0	0	0	0	0	0	0	-0.0970411	0	0	0	0	0	0	0	0	0	0	0	0	0	0	0	0	0	0	0	0	0	0	0
BAD	0	0	0	0	0	0	0	0	0	0	0	0	0	0	0	0	0	0	0	0	0	0	0	0	0	0	0	0	0	0	1.75623	0	0	0	0	0	0	0	0	0	0	0	0	0	0	0	0	0	0
MAPK13	0	0	0	0	0	0	0	0	0	0	0	0	0	0	0	0	0	0	0	0	0	0	0	0	0	0	0	0	0	0	0	0	0	0	0	0	0	0	0	0	0	0	0	0	-8.33368	0	0	0	0
MAPK1	0	1.44185	0	0	0	0	0	0	0	0	0	0	0	0	0	0	0	0	0	0	0	0	0	0	0	0	0	0	0	0	0	0	0	0	0	0	0	0	0	0	0	0	0	0	0	0.427623	0	0	0
SOS2	0	0	0	0	0	-5.7181	0	0	0	0	0	0	0	0	0	0	0	3.53336	0	0	0	-0.446949	0	0	0	0	0	0	0	9.86611	0	0	0	0	0	0	0	0	0	0	0	0	0	-4.83984	0	0	0	0	0
ZNF274	0	0	0	0	0	0	0	0	0	0	0	0	0	0	0	0	5.14039	0	0	0	-1.5748	0	0	-4.65578	0	0	0	0	0	0	0	0	0	0	0	0	0.182432	0	0	0	0	1.89931	0	0	0	0	0	0	0
SHC4	5.63269	4.79666	0	0	17.9224	0	0	0	0	10.624	0	0	0	0	-3.50625	0	0	0	0	0	0	0	0	0	0	0	1.11725	0	0	0	0	0	31.6041	13.6517	0	0	0	0	23.1618	0	17.2623	0	0	0	0	9.42359	0	0	0
MAP3K3	0	0	0	0	0	0	2.63542	0	0	0	0	0	0	0	0	0	0	0	0	0	0	0	0	0	0	0	0	0	0	0	0	0	0	0	0	0	0	0	0	0	0	0	0	0	0	0	0	0	0
MAPK3	0	0	0	0	0	0	0	0	0	0	0	0	0	0	0	0	0	0.0318144	0	0	0	0	0	0	0	0	0	0	0	0	0	0	0	0	0	0	0	0	0	0	0	0	0	0	0	0.19767	0	0	0
HRAS	1.63656	5.28204	-14.3594	0	0	0	14.6852	3.77887	0	0	0	0	0	0	-0.815304	0	0	0.425039	0	0	0	0	0	0	0	11.2719	0	0	0	0	0	0	0	0	-3.90503	0	0	5.71675	0	0	0	0	0	0	0	4.60076	8.3874	0	0
YWHAG	0	0	0	0	0	0	0	0	0	0	0	0	0	10.3424	0	0	0	0	0	6.39752	0	0	0	-2.15459	0	0.737202	0	5.89036	0	0	0	0	0	0	0	0	0	0	0	0	0	0	0	0	0	0	3.0406	0	0
IRS1	0	0	0	0	0	0	0	0	0	0	0	0	0	0	0	0	0	0	0	0	6.81328	0	0	0	0	0	0	0	0	0	0	0	0	0	0	0	0	0	0	0	0	0	0	0	0	0	0	0	0
NTRK1	0	0	0	0	0	0	0	0	0	0	0	0	0	0	0	0	0	0	0	0	0	0	0	0	0	0	0	0	0	0	0	0	0	0	0	0	0	0	0	0	0	0	0	3.71471	0	0	0	0	0
CRK	0	0	0	0	0	0	0	0	0	0	0	0	0	0	0	0	0	0	0	0	0	0	0	0	0	-1.38905	0	0	0	0	0	0	0	0	0	0	0	0	0	0	0	0	0	0	0	0	0	0	0
PSEN1	0	0	0	0	0	0	0	0	0	0	0	0	0	0	0	0	0	0	0	0	0.666201	0	0	0	0	0	0	0	0	0	0	0	0	0	0	0	0	0	0	0	0	0	0	0	0	0	0	0	0
CRKL	0	0.00248028	0	0	0	0	0	0	0	0	0	0	0	0	0	0	0	0	0	0	0	0	0	0	0	0	0	0	0	0	0	0	0	0	0	0	0	0	0	0	0	0	0	0	0	0.518809	0	0	0
NTF3	0	0	0	0	0	0	0	0	0	0	3.98451	0	0	0	0	0	0	0	0	0	3.10817	0	0	0	0	0	0	0	0	0	0	0	0	0	0	0	0	0	0	0	0	0	0	0	0	0	0	0	0
PLCG2	0	0	0	4.72506	0	0	0	0	0	0	0	0	-0.0731112	5.83312	0	0	0	3.51983	0	0	-6.20502	0	0	0	0	0	0	21.4828	0	0	0	0	0	0	0	-7.20625	7.35777	0	0	0	0	0	0	0	2.38204	0	0	0	0
CAMK2G	0	0	0	0	0	0	0	0	20.1739	0	0	0	0	0	0	0	0	0	0	0	0	0	0	0	0	0	0	0	0	0	8.77218	0	0	0	0	0	0	0	0	0	0	0	0	0	0	0	0	0	0
[truncated: 19 more columns]
