# Supplementary material for: Horizontal and vertical integrative analysis methods for mental disorders omics data
Source: Sci Rep. 2019 Sep 17;9:13430. doi: 10.1038/s41598-019-49718-5 (PMC6748966; doi:10.1038/s41598-019-49718-5)
Supplement: Supplementary file 7 — Table S6 [file 41598_2019_49718_MOESM7_ESM.xlsx]

## Sheet: Sheet1
Horizontal and vertical integrative analysis methods for mental disorders omics data
Shuaichao Wang, Xingjie Shi, Mengyun Wu, Shuangge Ma

## Sheet: GE-CNV regulations with C3
Bipolar disorder Pathway 1
	UBA3	RBX1	RHOBTB2	CUL2	DET1	PIAS1	FBXW8	UBE2Q1	CDC16	ANAPC13	UBE2H	SOCS3	CDC20	PIAS3	CUL4A	ANAPC10	NEDD4L	MAP3K1	FANCL	FBXW7	HUWE1	ANAPC5	UBE2D3	UBE4B	UBE2Q2	UBE3B	RNF7	UBE2N	UBE2Z	BIRC2	UBE2L3	CDC23	UBE3A	NEDD4	BIRC6	CDC26	KLHL9	HERC1	UBE2B	XIAP	WWP1	PPIL2	CUL4B	FBXW11	CUL1	UBE2R2	PIAS4	UBE2J2	BTRC
UBA3	0	0	0	0	0	0	-2.5869	0	0	0	0	0	0	0	0	0	0	0	0	0	0	0	0	0	0	0	0	0	0	0	0	0	0	0	0	0	0	0	0	0	0	0	0	0	0	0	0	0	0
RBX1	0	0	0	0	0	0	0	0	0	0	0	0	0	0	-1.11318	0	0	0	-19.6875	0	-1.78524	0	0	0	0	0	0	0	0	0	0	0	0	0	0	0	-3.68717	0	0	0	0	0	0	0	0	0	0	0	0
RHOBTB2	0	0	0.781378	0	0	0	0	0	0	0	0	0.0291838	0	0	0	0	0	0	0	0	0	0	0	0	0	0	0	0	0	0	0	0	0	0	0	0	0	0	0	0	0	1.96646	0	0	0	0	0	0	0
CUL2	0	0	0	0	0	0	0	0	0	0	0	0	0	0	0	0	0	0	0	0	0	0	0	0	0	0	0	0	0	0	0	0	0	0	0	0	0	0	0	0	0	0	0	0	0	0	0	0	0
VHL	0	0	0	0	0	0	0	0	0	0	0	3.2728	0	0	0	0	0	0	0	0	0	0	0	0	0	0	0	0	0	0	0	0	0	0	0	0	0	0	0	0	0	2.70851	0	0	0	0	0	0	0
UBE2U	0	0	0	0	0	2.02277	0	0	0	0	0	0	0	6.15395	5.75618	0	0	0	0	0	0	0	0	0	0	0	0	0	0	0	0	0	0	0	0	0	5.2868	0	0	0	16.445	0	0	0	0	2.42725	0	0	0
UBE2Q1	0	0	0	0	0	0	0	0	0	0	0	0	0	0	13.5662	0	0	0	30.9234	0	0	0	0	0	0	0	0	0	0	0	0	0	0	0	0	0	16.6652	0	0	0	0	0	0	0	0	0	0	0	0
CDC16	0	0	0	0	0	0	0	0	0	0	0	0	0	0	0	0	0	0	0	0	0	0	0	0	0	0	0	0	0	0	0	0	0	0	0	0	0	0	0	0	0	0	0	0	0	0	0	0	0
ANAPC13	0	0	0	0	0	0	0	0	0	0	0	0	0	0	0	0	0	0	0	0	0	0	0	0	0	0	0	0	0	0	0	0	0	0	0	0	0	0	0	0	0	0	0	0	0	0	0	0	0
WWP2	0	0	0	0	0	0	0	0	0	0	0	0	0	0	0	0	0	0	0	0	0	0	0	0	0	0	0	0	0	0	0	0	0	0.976083	0	0	0	0	0	0	0	0	0	0	0	0	0	0	0
TRAF6	0	0	0	0	0	0	0	0	0	0	0	0	0	0	0	0	0	0	0	0	0	0	0	0	0	0	0	0	0	0	0	0	0	0	0	0	0	0	0	0	0	-2.70913	0	0	0	0	0	0	0
CDC20	0	0	0	0	0	0	0	0	0	0	0	0	0	0	0	0	0	0	0	0	0	0	0	0	0	0	0	0	0	0	0	0	0	0	0	0	0	0	0	0	0	-13.0334	0	0	0	0	0	0	0
PIAS3	0	0	5.147	0	0	0	0	0	0	0	0	0	0	0	0	0	0	0	0	0	0	0	0	0	0	0	0	0	0	0	0	0	0	0	0	0	0	0	0	0	0	0	0	0	0	0	0	0	0
CUL4A	0	0	0	0	0	0	0	0	0	0	0	0	0	0	0	0	0	0	0	0	0	0	0	0	0	0	0	0	0	0	0	0	0	0	0	0	0	0	0	0	0	0	0	0	0	0	0	0	0
FBXO4	0	0	0	0	0	0	0	0	0	0	0	0	0	0	0.767661	0	0	0	6.47465	0	0	0	0	0	0	0	0	0	0.476152	0	0	0	0	0	0	0	2.99849	0	0	0	0	0	0	0	0	0	0	0	0
UBE2G2	0	0	0	0	0	0	-0.0448893	0	0	0	0	0	0	0	0	0	0	0	0	0	0	0	0	0	0	0	0	0	0	0	0	0	0	0	0	0	0	0	0	0	0	0	0	0	0	0	0	0	0
ANAPC5	0	0	0	0	0	0	0	0	0	0	0	0	0	0	0	0	0	0	0	0	0	0	0	0	0	0	0	0	0	0	0	0	0	0	0	0	0	0	0	0	0	0	0	0	0	0	0	0	0
UBE3C	0	0	0	0	0	0	0	0	0	0	0	0	0	0	0	0	0	0	0	0	0	0	0	0	0	0	0	0	0	0	0	0	0	0	0	0	0	0	0	0	0	0	0	0	0	0	0	0	0
ANAPC7	-8.35935	-4.43929	-16.9691	-3.55748	-0.205923	-16.4345	0	-11.5765	-3.64414	-7.10473	-6.38012	0	0	-10.6731	-33.3599	-2.46195	-12.135	-1.295	-71.8503	-1.47631	0	-4.46102	-12.1149	-3.3931	-12.5571	-3.4691	-5.0707	-7.17483	-8.64675	-0.206719	-3.31007	-3.44311	-7.4964	0	-3.13095	-5.2468	-32.0736	-4.74231	-5.21953	-3.79147	-44.3703	0	-15.3986	-11.6806	-8.83458	-13.2141	0	0	-16.9576
CBLB	0	0	0	0	0	0	0	0	0	0	0	0	0	0	0	0	0	0	0	0	0	0	0	0	0	0	0	0	0	0	0	0	0	0	0	0	0	0	0	0	0	0	0	0	0	0	0	0	0
UBE4B	0	0	0	0	0	0	0	0	0	0	0	0	0	0	16.1415	0	0	0	24.7138	0	0	0	0	0	0	0	0	0	0	0	0	0	0	0	0	0	6.08466	0	0	0	0	0	0	0	0	0	0	0	0
UBE3B	0	0	-0.0014455	0	0	-0.300003	0	0	0	0	0	0	0	-2.28156	-0.27443	0	0	0	-4.84265	0	0	0	0	0	0	0	0	0	-0.223341	0	0	0	0	0	0	0	-0.0921486	0	0	-2.4785e-16	-2.75777	0	0	0	0	-0.404132	0	0	-7.76391e-15
MGRN1	0	0	0	0	0	0	0	0	0	0	0	0	0	0	0	0	0	0	0	0	0	0	0	0	0	0	0	0	0	0	0	0	0	0	0	0	0	0	0	0	0	0	0	0	0	0	0	0	0
TRIM37	0	0	0	0	0	0	0	0	0	0	0	0	0	0	0	0	0	0	0	0	0	0	0	0	0	0	0	0	0	0	0	0	0	0	0	0	0	0	0	0	0	-3.05057	0	0	0	0	0	0	0
UBE2N	0	0	0	0	0	0	0	0	0	0	0	0	0	0	0	0	0	0	0	0	0	0	0	0	0	0	0	0	0	0	0	0	0	0	0	0	0	0	0	0	0	2.54553	0	0	0	0	0	0	0
ANAPC2	0	0	0	0	0	0	0	0	0	0	0	0	0	0	0	0	0	0	0	0	0	0	0	0	0	0	0	0	0	0	0	0	0	0	0	0	5.47543	0	0	0	8.7889	0	0	0	0	0	0	0	0
UBE2E2	0	0	0	0	0	0	0	0	0	0	0	0	0	0	0	0	0	0	0	0	0	0	0	0	0	0	0	0	0	0	0	0	0	0	0	0	0	0	0	0	0	0	0	0	0	0	0	0	0
CDC34	0	0	0	0	0	0	0	0	0	0	0	0	0	0	0	0	0	0	0	0	0	0	0	0	0	0	0	0	0	0	0	0	0	0	0	0	0	0	0	0	0	-4.75465	0	0	0	0	0	0	0
UBE2O	0	0	0	0	0	0	0	0	0	0	0	0	0	0	0.816922	0	0	0	0.253436	0	0	0	0	0	0	0	0	0	0.03777	0	0	0	0	0	0	0	0.0854432	0	0	0.0266718	0	-0.176837	0	0	0	0	0	0	0.0569133
FBXO2	0	0	0	0	0	0	0	0	0	0	0	0	0	0	0.265403	0	0	0	0.455267	0	0	0	0	0	0	0	0	0	0	0	0	0	0	0	0	0	0.162583	0	0	0	0	0	0	0	0	0	0	0	0
BIRC6	0	0	0	0	0	0	0	0	0	0	0	0	0	0	-0.533509	0	0	0	0	0	0	0	0	0.252071	0	0	0	0	0	0	0	0	0	0.0368356	0	0	0	0	0	0	0	0	0	0	0	0	0	0	0
SYVN1	0	0	0	0	0	0	0	0	0	0	0	-4.91113	0	0	0	0	0	0	0	0	0	0	0	0	0	0	0	0	0	0	0	0	0	0	0	0	0	0	0	0	0	0	0	0	0	0	0	0	0
WWP1	0	0	0	0	0	0	0	0	0	0	0	0	0	0	0	0	0	0	0	0	0	0	0	0	0	0	0	0	0	0	0	0	0	0	0	0	-0.00053818	0	0	0	0	0	0	0	0	0	0	0	0
AIRE	0	0	0	0	0	0	0	0	0	0	0	0	0	0	0.774558	0	0	0	0	0	0	0	0	0	0	0	0	0	0	0	0	0	0	0	0	0	0	0	0	0	0	0	0	0	0	0	0	0	0
FBXW11	0	0	0	0	0	0	0	0	0	0	0	0	0	0	0	0	0	0	-2.94579	0	0	0	0	0	0	0	0	0	0	0	0	0	0	0	0	0	0	0	0	0	0	0	0	0	0	0	0	0	0
UBE2R2	0	0	0	0	0	0	0	0	0	0	0	3.5956	0	0	-12.687	0	0	0	-21.5499	0	0	0	0	0	0	0	0	0	0	0	0	0	0	0	0	0	-7.74259	0	0	-3.0269	-8.44763	9.71896	0	0	0	0	0	0	0
PIAS4	0	0	0	0	0	0	0	0	0	0	0	0	0	0	0	0	0	0	0	0	0	0	0	0	0	0	0	0	0	0	0	0	0	0	0	0	0	0	0	0	0	-0.0356907	0	0	0	0	0	0	0
UBE2J2	0	0	0	0	0	0	0	0	0	0	0	-1.61932	0	0	9.02202	0	0	0	5.4561	0	0	0	0	0	0	0	0	0	0	0	0	0	0	0	0	0	0.43255	0	0	0	0	0	0	0	0	0	0	0	0
DDB2	0	0	4.31868	0	0	0	0	0	0	0	0	0	0	0	0	0	0	0	2.51694	0	0	0	0	0	0	0	0	0	1.53068	0	0	0	0	0	0	0	0	0	0	0	0	0	0	0	0	0	0	0	0
SOCS1	0	0	0	0	0	0	0	0	0	0	0	0	0	0	-5.59287	0	0	0	0	0	0	0	0	0	0	0	0	0	0	0	0	0	0	0	0	0	0	0	0	0	0	6.86515	0	0	0	0	0	0	0
SKP2	0	0	1.27715	0	0	0	0	0	0	0	0	0	0	0	0	0	0	0	0	0	0	0	0	0	0	0	0	0	0	0	0	0	0	0	0	0	0	0	0	0	0	0	0	0	0	0	0	0	0
UBE2F	0	0	0	0	0	0	0	0	0	0	0	0	0	0	0	0	0	0	0	0	0	0	0	0	0	0	0	0	0	0	0	0	0	0	0	0	0	0	0	0	0	0	0	0	0	0	0	0	0
UBE2W	0	0	0	0	0	0	0	0	0	0	0	0	0	0	0	0	0	0	0	0	0	0	0	0	0	0	0	0	0	0	0	0	0	0	0	0	0	0	0	0	0	0	0	0	0	0	0	0	0
UBA6	0	0	0	0	0	0	0	0	0	0	0	0	0	0	0	0	0	0	0	0	0	0	0	0	0	0	0	0	0	0	0	0	0	0	0	0	0	0	0	0	0	0	0	0	0	0	0	0	0
SMURF1	0	0	0	0	0	0	0	0	0	0	0	0	0	0	-6.07968	0	0	0	0	0	0	0	0	0	0	0	0	0	0	0	0	0	0	0	0	0	-4.28051	0	0	0	0	0	0	0	0	0	0	0	0
UBE2QL1	0	0	0	0	0	0	0	0	0	0	0	0	0	0	-8.69881	-2.39284	0	0	-4.49809	0	0	0	0	0	0	0	0	0	0	0	0	0	0	0	0	0	-3.03154	0	0	0	0	0	0	0	0	0	0	0	0
UBE2D1	0	0	0	0	0	0	0	0	0	0	0	0	0	0	0	0	0	0	-1.80524	0	0	0	0	0	0	0	0	0	0	0	0	0	0	0	0	0	-0.293927	0	0	0	0	0	0	0	0	0	0	0	0
UBE2S	0	0	0	0	0	0	0	0	0	0	0	0	0	0	3.65511	0	0	0	36.6708	0	0	0	0	0	0	0	0	0	0	0	0	0	0	0	0	0	1.07219	0	0	0	0	0	0	0	0	0	0	0	0
HERC4	0	0	0	0	0	0	0	0	0	0	0	0	0.116913	0	0	0	0	0	0	0	0	0	0	0	0	0	0	0	0	0	0	0	0	0	0	0	0	0	0	0	0	0	0	0	0	0	0	0	0
NHLRC1	0	0	0	0	0	0	0	0	0	0	0	2.171	0	0	0	0	0	0	0	0	0	0	0	0	0	0	0	0	0	0	0	0	0	0	0	0	0	0	0	0	0	0	0	0	0	0	0	0	0
UBR5	0	0	0	0	0	0	0	0	0	0	0	0	0	0	0	0	0	0	0	0	0	0	0	0	0	0	0	0	0	0	0	0	0	0	0	0	0	0	0	0	0	0	0	0	0	0	0	0	0
STUB1	0	0	0	0	0	0	0	0	0	0	0	0	0	0	0	0	0	0	0	0	0	0	0	0	0	0	0	0	0	0	0	0	0	0	0	0	0	0	0	0	2.40201	0	0	0	0	0.932832	0	0	0
SIAH1	0	0	0	0	0	0	0	0	0	0	0	0	0	0	0	0	0	0	0	0	0	0	0	0	0	0	0	0	0	0	0	0	0	0	0	0	0	0	0	0	0	0	0	0	0	0	0	0	0
FZR1	0	0	0	0	0	0	0	0	0	0	0	0	0	0	0	0	0	0	0	0	0	0	0	0	0	0	0	0	0	0	0	0	0	0	0	0	0	0	0	0	0	-0.0109501	0	0	0	0	0	0	0
CUL7	0	0	0	0	0	0	0	0	0	0	0	0	0	0	0	0	0	0	0	0	-0.329974	0	0	0	0	0	0	0	0	0	0	0	0	0	0	0	0	0	0	0	0	4.7188	0	0	0	0	0	0	0
PRPF19	0	0	0	0	0	0	0	0	0	0	0	0	0	0	0	0	0	0	0	0	0	0	0	0	0	0	0	0	0	0	0	0	0	0	0	0	0	0	0	0	0	0	0	0	0	0	0	0	0
UBE2I	0	0	0	0	0	0	0	0	0	0	0	0	0	0	0	0	0	0	0	0	0	0	0	0	0	0	0	0	0	0	0	0	0	0	0	0	0	0	0	0	2.89597e-15	0	0	0	0	0	0	0	0
UBE2E1	0	0	0	0	0	0	0	0	0	0	0	0	0	0	0	0	0	0	0	0	0	0	0	0	0	0	0	0	0	0	0	0	0	0	0	0	0	0	0	0	0	0	0	0	0	0	0	0	0
Bipolar disorder Pathway 2
	TPH1	KMO	WARS2	IDO1	TDO2	IDO2	DDC	HADH	IL4I1	TPH2	ALDH7A1	ALDH1B1	ECHS1	GCDH	AANAT	EHHADH	OGDHL	ACAT1	ALDH3A2	MAOB	WARS	MAOA	AFMID	CAT	CYP1A1	CYP1A2	HADHA	CYP1B1	KYNU	OGDH
TPH1	14.109	0	0	9.30391	0	0	0	0	0	0	0	24.4014	0	0	0	0	0	0	0	0	0	0	0	0	0	0	0	0	0	0
KMO	0	0	0	0	0	0	0	0	0	0	1.06846	0	0	-8.35358	0	0	0	1.61877	0	0	0	0	0	0	0	0	0	0	0	0
WARS2	-8.5677	0	0	0	0	0	0	0	0	-6.62105	6.00478	0	0	0	0	0	2.06589	0	0	0	0	0	0	0	0	-19.2541	0	0	-21.0472	0
AADAT	0	0	0	0	0	0	0	-0.0188492	0	0	0	0	0	0	0	0	0	0	0	0	0	0	0	0	0	0	0	0	0	0
IDO1	0	0	0	-6.88901	0	0	0	0	0	0	0	0	0	1.66454	0	0	0	0	0	0	0	0	0	0	0	0	0	0	0	0
IDO2	0	0	0	-0.141959	0	0	0	0	0	0	0	0	0	9.79697e-14	0	0	0	0	0	0	0	0	0	0	0	0	0	0	0	0
ALDH2	8.03684	3.65119	0	13.0265	-4.25224	2.8695	16.6538	-21.8257	0.0361544	14.4816	-29.7156	0	-4.0304	0	1.88892	0	0	-18.2154	-12.4567	-2.28482	0	0	0	-4.87073	1.96707	28.4717	-3.20528	-2.94504	28.1245	-4.21201
HADH	0	0	0	0	0	0	0	0	0	0	0	0.634063	0	0	0	0	0	0	0	0	0	0	0	0	0	0	0	0	0	0
IL4I1	0	0	0	0	0	0	0	0	0	0	0	0	0	-1.63966	0	0	0	0	0	0	0	0	0	0	0	0	0	0	0	0
TPH2	0	0	1.66221	0	0	0	0	0	0	0	-5.44145	0	0	0	0	0	0	0	0	0	0	0	0	0	0	0	0	0	0	0
AOX1	0	0	0	-14.6441	0	0	0	0	0	0	0	-2.34727	0	0	0	0	0	0	0	0	0	0	0	0	0	-0.222901	0	0	0	0
ALDH7A1	0	0	0	0	-2.62475	0	0	0	0	0	0	0	0	0	0	0	0	0	0	0	0	0	0	0	0	0	0	0	1.21701	0
ALDH1B1	2.6228	0	0	10.5877	-4.39694	0	0.760317	-4.02342	0	0	0	4.76235	0	6.72471	0	0	-1.93261	0	0	0	-0.481214	0	3.87669	0	0	2.30306	0	-7.94873	7.52003	0
ECHS1	0	0	0	0	0	0	0	0	0	0	6.02148	0	0	7.32436	0	1.49771	0	0	0	0	0	0	0	0	0	0	0	0	1.13356	0
INMT	0	0	0	0	0	0	0.959402	0	0	0	0	0	0	0	0	0	0	0	0	0	0	0	0	0	0	0	0	0	0	0
GCDH	0	0	0	0	0	0	-3.19739	0	0	0	0	-1.83139	0	0	0	0	0	0	0	0	0	0	0	0	0	0	0	0	0	0
AANAT	0	0	0	0.0221227	0	0	0.250918	0.405525	0	-0.0926419	0	-0.0190761	0	-0.245698	0	0	0.242103	0	0.384584	0	0	0	0	0	0	-0.394025	0	0	-0.160522	0
ALDH9A1	-10.3738	0	0	0	0	0	-2.29063	21.0177	0	0	2.38164	-24.4487	0	-13.8014	0	0	0	0	4.81493	0	0	0	0	0	0	0	0	0	0	0
EHHADH	0	0	0	0	-2.40271	0	-4.65918	0	0	0	0	0	0	2.64277	0	0	0	0	0	0	0	0	0	0	0	0	0	-0.957768	0	0
OGDHL	0	0	0	1.03546	0	0	9.00043	0	0	0	0	24.173	0	35.7075	0	0	0	0	0	0	0	0	0	0	0	0	0	0	0.751116	0
ACAT1	0	0	0	0	0	0	0	0	0	0	0	0	0	-1.58563	0	0	0	0	0	0	0	0	0	0	0	0	0	0	0	0
ALDH3A2	-6.4269	0	0	0	0	0	-4.64815	0	0	0	0	0	0	0	0	0	0	0	0	0	0	0	0	0	0	0	0	0	0	0
WARS	0	0	0	0	0	0	-9.65784	0	0	-1.09092	0	0	0	-14.5065	0	0	-5.32824	0	0	0	-0.375944	0	0	0	0	0	0	0	0	0
ACMSD	0	0	0	0	0	0	0	0	0	0	11.3665	0	0	-1.91179	0	0	0	0	0	0	0	0	0	0	0	0	0	0	0	0
AFMID	-0.509858	0	0	-7.03206	0	0	0	1.87044	0	0	0	0	0	0	0	0	0	0	0	0	0	0	0	0	0	-1.38521	0	0	-7.27075	0
CAT	0	0	0	-0.624797	0	0	0.493538	0	0	0	0	0	0	0	0	0	0	0	0	0	0	0.783117	0	0	0	0	0	0	0	0
ACAT2	0	0	0	13.1839	0	0	0	0	0	0	0	-22.5943	0	-5.77333	0	0	-0.278148	0	0	0	0	0	0	0	0	0	0	0	0	0
HADHA	0	0	0	0	0	0	0	0	0	0	1.15568	0	0	0	0	0	0	0	0	0	0	0	0	0	0	0	0	0	0	0
Bipolar disorder Pathway 3
	SHC1	NTRK3	AKT1	PTPN11	IRAK4	FRS2	PIK3R3	BRAF	RAP1B	JUN	FOXO3	NFKB1	RPS6KA1	MAP3K1	SH2B1	YWHAZ	RAP1A	NGFR	PIK3CB	CAMK2A	MAP3K5	FASLG	PIK3CD	PRKCD	YWHAH	CALM1	GAB1	MAPK12	SHC3	IRAK3	SORT1	CALM3	PDK1	AKT2	RAC1	RPS6KA3	GSK3B	MAPK7	ATF4	RHOA	RAPGEF1	PIK3CG	SHC2	MAPK8	PIK3R1	MAPK9	CALML6	KIDINS220	KRAS
SHC1	0	0	0	0	0	0	0	0	0	14.9887	0	0	0	0	0	0	0	0	0	0	0	0	0	0	0	0	12.8222	-1.06737	0	0	0	0	0	0	0	0	0	0	0	0	0	0	0	0	0	0	0	0	0
AKT1	0	0	0	0	0	0	0	0	0	0	0	0	0	0	0	0	0	0	0	0	0	0	0	0	0	0	0	0	0	0	0	-0.889738	0	0	0	0	0	0	0	0	0	0	0	0	0	0	0	0	0
IRAK2	0	0	0	0	0	0	0	0	0	0	0	0	7.57409	0	0	0	0	0	0	0	0	0.754326	0	0	0	0	0	1.86551	0	0	0	0	0	0	0	0	0	0	0	0	0	0	0	0	0	0	0	0	0
NRAS	0	0	0	0	0	0	0	0	0	0	0	0	0	0	-4.72139	0	0	0	0	0	0	0	0	0	0	0	0	0	0	0	0	0	0	0	0	0	0	0	0	0	0	0	19.6914	0	0	0	0	0	0
SH2B3	0	-0.566317	0	0	8.1067	-4.26856	-7.44914	-1.18921	0	0	0	0	3.12116	-1.22974	0	-5.08501	0	0	-2.04133	0	0	0	0	0	-2.75632	0	0	0	-1.27908	0	0	0.964558	-6.91702	0	0	-9.68351	-11.5952	2.14214	0	0	0	0	2.14447	-5.20574	0	-1.63274	0	0	-0.468373
RAF1	0	0	0	0	0	0	0	0	0	0	0	0	0	0	0.139215	0	0	0	0	0	0	0	0	0	0	0	0	0	0	0	0	0	0	0	0	0	0	0	0	0	0	0	0	0	0	0	1.30288	0	0
PTPN11	0	0	-1.23719	-3.16994	0	0	0	0	-2.88926	0	-3.6788	0	1.35094	0	-7.07506	0	-0.612453	0	0	0	0	0	0	0	0	0	-4.91785	0	0	6.93312	-7.38499	0	0	0	-2.32426	0	0	0	-0.832451	-1.19214	-0.355569	6.21017	0	0	-9.80753	0	3.22428	-6.17005	0
PIK3R5	0	0	0	0	0	0	0	0	0	0	0	0	0	0	0	0	0	0	0	0	0	0	0	0	0	0	0	0	0	0	0	0	0	0	0	0	0	0.626019	0	0	0	0	0	0	0	0	0	0	0
MAPK11	0	0.00235491	0	0	0	0	0	0	0	0	0	0	0	0	0	0	0	0	0	0	0	0	0	0	0	0	0	0	0	0	0	0	0	0	0	0	0	0	0	0	0	0	0	0	0	0	0	0	0
PIK3R3	0	0	0	0	0	0	0	0	0	0	0	0	-5.80432	0	0	0	0	0	0	0	0	0	0	0	0	0	0	0	0	0	0	0	0	0	0	0	0	0	0	0	0	0	0	0	0	0	0	0	0
BRAF	0	0	0	0	0	0	0	0	0	0	0	0	0	0	0	0	0	0	0	0	0	0	0	0	0	0	0	0	0	0	0	0	0	0	0	0	0	0	0	0	0	0	0	0	0	0	0	0	0
TRAF6	0	0	0	0	0	0	0	0	0	0	0	0	0	0	0	0	0	0	0	0	0	0	0	0	0	0	0	0	0	0	0	0	0	0	0	0	0	0	0	0	0	0	0	0	0	0	0	0	0
NFKBIE	0	0	0	0	0	0	0	0	0	0	0	0	1.35887	0	0	0	0	0	0	0	0	0	0	0	0	0	0	0	0	0	0	0	0	0	0	0	0	0	0	0	0	0	9.51896	0	0	0	0.239708	0	0
SH2B2	0	0	0	0	0	0	0	0	0	0	0	0.398845	0	0	0.399618	0	0	0	0	0	0	0.0979171	0	0	0	0	0	0	0	0	0	0	0	0	0	0	0	0	0	0	0	0	0	0	0	0	3.00234	0	0
MAPKAPK2	0	3.56397	0	0	0	0	0	0	0	1.10806	0	0	0	0	0	0	0	0	0	0	0	0	0	0	0	0	4.6367	-0.155763	0	-5.47406	0	0	0	0	0	0	0	0	0	0	0	0	3.10393	0	0	0	-10.8584	0	0
ARHGDIB	0	-0.244271	0	0	0	0	0	0	0	0	0	0	0	0	0	0	0	0	0	0	0	0	0	0	0	0	0	0	0	0	0	0	0	0	0	0	0	0	0	0	0	0	0	0	0	0	0	0	0
JUN	0	-3.7871	0	0	-7.86696	0	0	0	0	0	0	0	0	0	0	0	0	0	0	0	0	0	0	0	0	0	0	0	0	0	0	-5.54272	0	0	0	0	0	0	0	0	0	0	-28.0384	0	0	0	-6.84533	0	0
SH2B1	0	-3.54002	0	0	0	0	0	0	0	0	0	0	0	0	0	0	0	0	0	0	0	0	0	0	0	0	0	0	0	0	0	0	0	0	0	0	0	0	0	0	0	0	-1.73571	0	0	0	0	0	0
YWHAB	0	0	0	0	0	0	0	0	0	0	0	0	0	0	0	0	0	0	0	0	0	0	0	0	0	0	0	0	0	0	0	0	0	0	0	0	0	0.873108	0	0	0	0	0	0	0	0	0	0	0
PIK3CB	0	0	0	0	0	0	0	0	0	0	0	0	0	0	0	0	0	0	0	0	0	0	0	0	0	0	0	0	0	0	0	0	0	0	0	0	0	0	0	0	0	0	0	0	0	0	-8.33773	0	0
MAP3K5	0	0	0	0	0	0	0	0	0	0	0	0	7.27532	0	0	0	0	0	0	0	0	0	0	0	0	0	0	0	0	0	0	0	0	0	0	0	0	0	0	0	0	0	0	0	0	0	0	0	0
PRKCD	0	0	0	0	0	0	0	0	0	0	0	0	3.01963	0	0	0	0	0	0	0	0	0	0	0	0	0	0	0	0	0	0	0	0	0	0	0	0	0	0	0	0	0	0	0	0	0	0	0	0
YWHAH	0	0	0	0	0	0	0	0	0	0	0	0	0	0	0	0	0	0.0358809	0	0	0	0	0	0	0	0	0	6.31119	0	0	0	0	0	0	0	0	0	0	0	0	0	0	4.53437	0	0	0	0	0	0
CDC42	0	0	0	0	0	0	0	0	0	0	0	0	0	0	0	0	0	0	0	0	0	0	0	0	0	0	0	-18.5875	0	0	0	0	0	0	0	0	0	0	0	0	0	0	0	0	0	0	0	0	0
CALM1	0	-3.58725	0	0	0	0	0	0	0	0	0	0	0	0	0	0	0	0	0	0	0	0	-0.01288	0	0	0	0	0	0	0	0	-11.3352	0	0	0	0	0	0	0	0	0	0	-10.0018	0	0	0	-7.55351	0	0
NGF	0	0	0	0	0	0	0	0	0	0	0	0	0	0	0	0	0	0	0	0	0	0	0	0	0	0	0	0	0	0	0	0	0	0	0	0	0	0	0	0	0	0	1.03041	0	0	0	0	0	0
RPS6KA5	0	-3.75875e-15	0	0	0	0	0	0	0	0	0	0	0	0	0	0	0	0	0	0	0	0	0	0	0	0	0	0	0	0	0	-3.73608e-15	0	0	0	0	0	0	0	0	0	0	-0.503619	0	0	0	-0.0675132	0	0
MAPK14	0	0	0	0	0	0	0	0	0	0	0	0	2.13492	0	0	0	0	0	0	0	0	0	0	0	0	0	0	0	0	0	0	0	0	0	0	0	0	0	0	0	0	0	4.81902	0	0	0	0	0	0
SORT1	0	4.95176	0	0	0	0	0	0	0	0	0	0	0	0	6.63958	0	0	0	0	0	0	0	0	0	0	0	0	0	0	0	0	0	0	0	0	0	0	0	0	0	0	0	0	0	0	0	12.4799	0	0
PDK1	0	0	0	0	0	0	0	0	0	0	0	0	-2.68073	0	0	0	0	0	0	0	0	0	0	0	0	0	0	0	0	0	0	0	0	0	0	0	0	0	0	0	0	0	0	0	0	0	-2.38207	0	0
YWHAE	0	0	0	0	0	0	0	0	0	0	0	0	0	0	0	0	0	0	0	0	0	0	0	0	0	0	0	0	0	0	0	0	0	0	0	0	0	0.00801775	0	0	0	0	0	0	0	0	0	0	0
RAC1	0	0	0	0	0	0	0	0	0	-1.52401	0	0	8.55872	-0.113914	0	0	0	0	0	0	0	0	0	0	0	0	0	13.4712	0	0.496946	0	0	0	0	0	0	0	0	0	0	0	0	0	0	0	0	0	0	0
PRDM4	0	0	0	0	0	0	0	0	0	0	0	0	0	0	0	0	0	0	0	0	0	0	0	0	0	0	0	0	0	0	0	0	0	0	0	0	0	0	0	0	0	0	-2.19867	0	0	0	0	0	0
GSK3B	0	0	0	0	0	0	0	0	0	0	0	0	0	0	0	0	0	0	0	0	0	0	0	0	0	0	0	0	0	0	0	0	0	0	0	0	0	0	0	0	0	0	0	0	0	0	0	0	0
RHOA	0	0	0	0	0	0	0	0	0	0	0	0	0	0	0	0	0	0	0	0	0	0	0	0	0	0	0	0	0	0	0	0	0	2.43824	0	0	0	0	0	0	0	0	0	0	0	0	0.598112	0	0
RAPGEF1	0	3.43588	0	0	0	0	0	0	0	0	0	0	-8.64974	0	0.21899	0	0	0	0	0	0	0	0	0	0	0	0	0	0	0	0	0	0	0	0	0	0	0	0	0	0	0	-1.70209	0	0	0	0	0	0
MAPK9	0	0	0	0	0	0	0	0	0	0	0	0	0	0	0	0	0	0	0	0	0	0	0	0	0	0	0	0	0	0	0	0	0	0	0	0	0	0	0	0	0	0	0	0	0	0	0	0	0
IKBKB	0	0	0	0	0	0	0	0	0	0	0	0	0	0	0	0	0	0	0	0	0	0	0	0	0	0	0	-0.276745	0	0	0	0	0	0	0	0	0	0	0	0	0	0	0	0	0	0	0	0	0
NFKBIA	0	0	0	0	0	0	0	0	0	0	0	0	0	0	0	0	0	0	0	0	0	0	0	0	0	0	0	0	0	0	0	0	0	0	0	0	0	0	0	0	0	0	0	0	0	0	0	0	0
TP53	0	0	0	0	0	0	0	0	0	0	0	0	0	0	0	0	0	0	0	0	0	0	0	0	0	0	0	0	0	0	0	0	0	0	0	0	0	5.6452e-14	0	0	0	0	0	0	0	0	0	0	0
BAD	0	0	0	0	0	0	0	0	0	0	0	0	0	0	0	0	0	0	0	0	0	0	0	0	0	0	0	0	0	0	0	0	0	0	0	0	0	0	0	0	0	0	0	0	0	0	0	0	0
MAPK13	0	0	0	0	0	0	0	0	0	0	0	0	0.0316334	0	0	0	0	0	0	0	0	0	0	0	0	0	0	0	0	0	0	0	0	0	0	0	0	0	0	0	0	0	1.87237	0	0	0	0	0	0
MAPK1	0	0	0	0	0	0	0	0	0	0	0	0	-12.7329	0	0	0	0	0	0	0	0	0	0	0	0	0	0	0	0	0	0	0	0	0	0	0	0	0	0	0	0	0	0	0	0	0	0	0	0
SOS2	0	0	0	0	0	0	0	0	0	0	0	0	0	0	0	0	0	0	0	0	0	0	0	0	0	0	0	0	0	0	0	0	0	0	0	0	0	0	0	0	0	0	0	0	0	0	0	0	0
ZNF274	0	0	0	0	0	0	0	0	0	0	0	0	9.19955	0	0	0	0	0	0	0	0	0	0	-0.0220902	0	-4.47861	0.961172	0	0	0	0	0	0	0	0	0	0	0	0	0	0	0	3.20245	0	0	0	0.0499285	0	0
BAX	0	0	0	0	0	0	0	0	0	0	0	0	0.863534	0	0	0	0	0	0	0	0	0	0	0	0	0	0	0	0	0	0	0	0	0	0	0	0	0	0	0	0	0	0	0	0	0	0	0	0
SHC4	0	0	0	0	0	0	0	0	0	0	0	0	0	0	0	0	0	0	0	-3.5197	0	0	0	0	0	0	0	0	0	0	0	0	0	0	0	0	0	0	0	0	0	0	0	0	0	0	0	0	0
CAMK4	0	0	0	0	0	0	0	0	0	4.76541	0	0	0	0	2.92158	0	0	0	0	0	0	0.87858	0	0	0	0	0	0	0	0	0	-7.24219	0	0	0	0	0	0	0	0	0	0	0	0	0	0	0	0	0
MAP3K3	0	0	0	0	0	0	0	0	0	3.70161	0	0	0	0	0	0	0	0	0	0	0	0	0	0	0	0	0	0	0	0	0	0	0	0	0	0	0	0	0	0	0	0	-0.781114	0	0	0	-1.86061	0	0
MAPK3	0	-3.2871	0	0	0	0	0	0	0	0	0	0	0	0	0	0	0	0	0	0	0	0	0	0	0	0	0	0	0	0	0	0	0	0	0	0	0	0	0	0	0	0	-0.027347	0	0	0	0	0	0
HRAS	0	1.29145	0	0	0	0	0	0	0	0	0	0	-1.58726	0	0.514843	0	0	0	0	0	0	0	0	0	0	0	0	0	0	0	0	0	0	0	0	0	0	0	0	0	0	0	-4.49607	0	0	0	0	0	0
YWHAG	0	0	0	-2.56155	0	0	0	0	0	0	0	1.45339	0	0	0	0	-0.388617	0	0	0	0	0	0	0	0	0	0	0	0	0	0	0	0	0	0	0	0	0	0	0	0	0	0.42713	0	0	0	0	0	0
CALML5	0	0	0	0	0	0	0	0	0	-34.1943	0	0	6.03698	0	0	0	0	0	0	0	0	0	0	0	0	0	-3.54409	0	0	0	0	0	0	0	0	0	0	0	-0.115143	0	0	0	2.58854	0	0	0	18.9643	0	0
CALML3	0	0	0	0	0	0	0	0	0	-3.14953	0	0	5.55034e-13	0	0	0	0	0	0	0	0	0	0	0	0	0	-3.16259e-15	0	0	0	0	0	0	0	0	0	0	0	0	0	0	0	2.33134e-13	0	0	0	0	0	0
IRS1	0	0	0	0	0	0	0	0	0	0	0	0	-6.20757	0	0	0	0	0	0	0	0	0	0	0	0	0	0	0	0	0	0	0	0	0	0	0	0	0	0	0	0	0	0	0	0	0	-3.04422	0	0
ABL1	0	0.863737	0	0	0	0	0	0	0	0	0	0	-0.0599426	0	0.0185136	0	0	0	0	0	0	0	0	0	0	0	0	0	0	0	0	0	0	0	0	0	0	0	0	0	0	0	-0.0421674	0	0	0	0	0	0
NTRK1	0	0	0	0	0	0	0	0	0	0.127971	0	0	0	0	0	0	0	0	0	0	0	0	0	0	0	0	2.7387	0	0	0	0	0	0	0	0	0	0	0	0	0	0	0	0	0	0	0	0	0	0
RPS6KA2	0	0	0	0	0	0	0	0	0	0	0	0	0.424415	0	0	0	0	0	0	0	0	0	0	0	0	0	0	0	0	0	0	0	0	0	0	0	0	0	0	0	0	0	0	0	0	0	0	0	0
CRK	0	0	0	0	0	0	0	0	0	0	0	0	0	0	0	0	0	0	0	0	0	0	0	0	0	0	0	0	0	0	0	0	0	0	0	0	0	2.79232e-14	0	0	0	0	0	0	0	0	0	0	0
NTF4	0	0	0	0	0	0	0	0	0	0	0	0	0.0510786	0	0	0	0	0	0	0	0	0	0	0	0	0	0	0	0	0	0	0	0	0	0	0	0	0	0	0	0	0	0	0	0	0	0	0	0
NTF3	0	0	0	0	0	0	0	0	0	0	0	0	-1.66486	0	0	0	0	0	0	0	0	0	0	0	0	0	0	0	0	0	0	0	0	0	0	0	0	0	0	0	0	0	0	0	0	0	0	0	0
PLCG2	0	0	0	0	0	0	0	0	0	0	0	0	0	0	0	0	0	0	0	0	0	0	0	0	0	0	0	0.724801	0	0	0	4.43859	0	0	0	0	0	0	-1.59696	0	0	0	0	0	0	0	0	0	0
CAMK2G	0	0	0	0	0	0	0	0	0	0	0	0	0.355072	0	0	0	0	0	0	0	0	0	0	0	0	0	0	0	0	0	0	0	0	0	0	0	0	0	0	0	0	0	0	0	0	0	0	0	0
Schizophrenia Pathway 1
	UBA3	RBX1	RHOBTB2	PIAS1	UBE2U	FBXW8	UBE2Q1	CDC16	BRCA1	ANAPC13	WWP2	UBE2H	SOCS3	TRAF6	CDC20	CUL4A	ANAPC10	FBXO4	NEDD4L	MAP3K1	FANCL	TRIM32	UBE2G2	FBXW7	HUWE1	BIRC3	ANAPC5	UBE3C	ANAPC7	CBLB	UBE2D3	UBE4B	MDM2	UBE2Q2	UBE3B	MGRN1	RNF7	TRIM37	UBE2N	UBE2Z	BIRC2	PIAS2	UBE2L3	SAE1	ANAPC2	UBE2E2	CDC23	CDC34	UBE2O
UBA3	0	0	0	0	0	0	0	0	0	0	0	0	0	0	0	0	0	0	0	0	0	0	0.0299144	0	0	0	0	0	0	0	0	0	0	0	0	0	0	0	0	0	0	0	0	0	0	0	0	0	-14.9004
RBX1	0	0	0	0	0	0	0	0	0	0	0	0	0	0	0	0	0	0	0	0	0	0	0	0	0	0	0	0	0	0	0	0	0	0	0	0	0	0	0	0	0	0	0	0	0	0	0	0	0
RHOBTB2	0	0	0	0	0	0	0	0	0	0	0	0	-2.69456	0	0	0	0	0	0	0	0	0	0	0	0	-0.724044	0	0	0	0	0	0	0	0	0	0	0	0	0	0	0.0160498	0	0	0	0	0	0	0	7.05575
HERC3	0	0	0	0	0	0	0	0	0	0	0	0	0	0	0	0	0	0	0	0	0	0	0	0	0	0	0	0	0	0	0	0	0	0	0	0	0	0	0	0	4.86321	0	0	0	0	0	0	0	0
VHL	0	0	0	0	0	0	0	0	0	0	0	0	-5.2758	0	0	0	0	0	3.46571	0	0	0	0	0	0	0	0	0	0	0	0	0	0	0	0	0	0	0	0	0	0	0	0	0	0	0	0	0	0
UBE2U	0	0	-1.29226	0	0	0	0	0	0	0	0	0	0	0	0	0	0	0	0	0	0	0	0	0	0	0	0	0	0	0	0	0	0	0	0	-0.117995	0	0	0	0	0	0	0	0	0	0	0	0	-3.82844
CDC16	0	0	0	0	0	0	0	0	0	0	0	0	0	0	0	0	0	0	0	0	0	0	0	0	0	0	0	0	0	0	0	0	0	0	0	0	0	0	0	0	0	0	0	0	0	0	0	0	0.248642
WWP2	0	0	0	0	0	0	0	0	0	0	0	0	0	0	0	0	0	0	0	0	0	0	1.30202	0	0	0	0	0	0	0	0	0	0	0	0	0	0	0	0	0	0	0	0	0	0	0	0	0	0
UBE2H	0	0	0	0	0	0	0	0	0	0	0	0	0	0	0	0	0	0	0	0	0	0	0	0	0	0	0	0	0	5.25772	0	0	0	0	0	0	0	0	0	0	0	0	0	0	0	0	0	0	0
CDC20	0	0	0	0	0	0	0	0	0	0	0	0	0	0	0	0	0	0	0	0	0	0	0	0	0	0	0	0	0	0	0	0	0	0	0	0	0	0	0	0	0	0	0	0	0	0	0	0	0
UBA7	0	0	0	0	0	0	0	0	0	0	0	0	0	0	0	0	0	0	10.2801	0	0	0	0	0	0	0	0	0	0	0	0	0	0	0	0	0	0	0	0	0	0	0	0	0	0	0	0	0	3.71304
PIAS3	0	0	0	0	0	0	0	0	0	0	0	0	0	0	0	0	0	0	0	0	0	0	0	0	0	0	0	0	0	0	0	0	0	0	0	0	0	0	0	0	0	0	0	0	0	0	0	0	0
CUL4A	0	0	0	0	0	0	0	0	-0.000779113	0	-0.375277	0	0	0.337115	0	0	0	0	0	0	0	0	0	0	0	0	0	0	0	0	0	0	0	0	0	-0.601145	0	0	0	0	0	0	0	0	0	0	0	0	11.1192
FBXO4	0	0	0	0	0	0	0	0	0	0	0	0	0	0	0	0	0	0	0	0	0	0	1.09906	0	0	0	0	0	0	0	0	0	0	0	0	0	0	0	0	0	0	0	0	0	0	0	0	1.37841	0
NEDD4L	0	0	0	0	0	0	0	0	0	0	0	0	0	0	0	0	0	0	0	0	0	0	0	0	0	-1.6972	0	0	0	0	0	0	0	0	0	0	0	0	0	0	0	0	0	0	0	0	0	0	0
FANCL	0	0	0	0	0	0	0	0	0	0	0	0	0	0	0	0	0	0	0	0	0	0	0	0	0	0	0	0	0	0	0	0	0	0	0	0	0	0	0	0	0	0	0	0	0	0	0	0	0
TRIM32	0	0	0	0	0	0	0	0	0	0	0	0	0	0	0	0	0	0	0	0	0	0	2.33382	0	0	0	0	0	0	0	0	0	0	0	0	0	0	0	0	0	0	0	0	0	0	0	0	0	0
UBE2G2	0	-11.6221	-10.6211	-2.82181	0.261084	0.3172	0	0	0	0	0	0	5.64037	0	0	-0.418963	0	0	-6.65594	0	0	0	0	-17.8739	-0.927138	0	-10.2171	0	-6.3317	0	-2.61936	-12.2472	0	0	-8.05967	-2.69294	-1.4753	-6.67353	0	-11.108	-4.14983	-0.380814	-2.5199	-16.6295	0	-10.9229	0	-14.5381	-5.90618
UBE3C	0	0	0	0	0	0	-4.21654	-12.8284	0	0	0	0	0	0	0	-11.4118	0	0	-10.9235	-10.3933	0	0	0	-5.66761	-5.09493	0	0	0	0	0	-5.27716	0	0	0	-2.06286	0	-5.68022	0	-2.08233	0	0	-9.28153	0	0	0	-6.29583	0	0	-17.4993
CBLB	0	0	0	0	0	0	0	0	0	0	0	0	0	0	0	0	0	0	0	0	0	0	0	0	0	0	0	0	0	0	0	0	0	0	0	0	0	0	0	0	0	0	0	0	0	0	0	0	0
MGRN1	0	0	0	0	0	0	0	0	0	0	0	0	0	0	0	0	0	0	-11.3403	0	0	0	0	0	-0.860955	0	-6.42439	0	0	0	0	0	0	0	0	0	0	0	0	-1.77122	0	0	0	0	0	0	0	0	-8.59578
UBE2N	0	0	0	0	0	0	0	0	0	0	0	0	0	0	0	0	0	0	6.42319	0	0	0	0	0	0	0	0	0	0	0	0	0	0	0	0	0	0	0	0	0	0	0	0	0	0	0	0	0	0.202151
UBE2L3	0	-0.648436	0	-0.0593275	0	0	0	0	0	0	0	0	0	-2.76289	0	0	0	0	-29.1789	-0.0529039	0	0	0	-0.907109	0	0	-5.05352	0	0	0	0	0	0	0	0	0	-0.761824	0	0	0	0	0	0	-0.933517	0	-1.62885	0	0	-1.9655
ANAPC2	0	-2.0385	0	0	0	0	0	0	0	0	0	0	0	0	0	0	0	0	0	0	0	0	0	-4.87152	-0.0108932	0	-10.5469	0	0	0	-0.650965	-9.98239	0	0	0	0	0	0	0	-2.12303	-14.0358	0	0	-8.40113	0	-2.86303	0	-4.2284	0
UBE2O	0	0	0	0	0	0	0	0	0	0	0	0	0	0	0	0	0	0	0	0	0	0	0	0	0	0	0	0	0	0	0	0	0	0	0	0	0	0	0	0	0	0	0	0	0	0	0	0	0.259083
SYVN1	0	0	0	0	0	0	0	0	0	0	0	0	0	0	0	0	0	0	0	0	0	0	0	0	0	0	0	0	0	0	0	0	0	0	0	0	0	0	0	0	0	0	0	0	0	0	0	0	0
CDC26	0	0	0	0	0	0	0	0	0	0	0	0	0	0	0	0	0	0	0	0	0	0	0.440879	0	0	0	0	0	0	0	0	0	0	0	0	0	0	0	0	0	0	0	0	0	0	0	0	0	0
WWP1	0	0	0	0	0	0	0	0	0	0	0	0	0	0	0	0	0	0	0	0	0	0	0	0	0	0	0	0	0	0	0	1.38215	0	0	0	0	0	0	0	0	0	0	0	3.95162	0	0	0	0	0
AIRE	0	-0.000842251	-0.00796732	-2.21858e-14	1.07875e-15	0.00806395	0	0	0	0	0	0	8.33453e-14	0	0	-0.0950419	0	0	-0.181955	0	0	0	0	-0.259171	-0.0103641	0	0	0	-3.49449e-15	0	-0.0558276	-0.000680482	0	0	-0.167895	-7.37317e-16	-0.00110148	-2.27058e-15	0	-0.0362761	-0.143071	-0.0621897	0	-0.00939683	0	-0.00932594	0	-0.0488232	-5.06838
PPIL2	0	-0.10809	0	-2.63566e-15	0	0	0	0	0	0	0	0	0	-0.00671814	0	0	0	0	0	0	0	0	0	-0.00126369	0	0	0	0	0	0	0	0	0	0	0	0	-0.00303505	0	0	0	0	0	0	-0.072545	0	-0.0203558	0	0	-0.0366169
FBXW11	0	0	0	0	0	1.99501	0	-0.0075905	0	0	0	0	0	0	2.97598	0	0	0	0	0	0	0	0	0	0	0	0	0	-0.889998	0	0	0	0	0	0	0	0	0	0	0	0	0	0	0	0	0	0	0	0
CUL1	0	0	0	0	0	0	0	0	0	0	0	0	0	0	0	0	0	0	0	0	0	0	0	0	0	0	0	0	0	0	0	0	0	0	0	0	0	0	0	0	0	0	0	0	0	0	0	0	0
UBE2R2	0	0	0	0	0	0	0	0	0	0	0	0	-0.0234937	0	0	0	0	0	0	0	0	0	0	0	0	0	0	0	0	0	0	0	0	0	0	0	0	0	0	0	0	0	0	0	0	0	0	0	0
DDB2	0	0	0	0	0	0	0	0	0	0	0	0	0	0	0	0	0	0	0	0	0	0	0	0	0	0	0	0	0	0	0	0	0	0	0	0	0	0	0	0	0	0	0	0	0	0	0	0	4.23541
SOCS1	0	-4.25661	-0.0689792	0	0	0	0	-3.55581	0	0	0	0	0	-2.03665	0	0	0	0	-7.33201	0	0	0	0	-6.55527	-4.50373	0	-12.4468	0	0	0	0	0	0	0	-0.653966	0	0	0	0	0	-4.91306	-5.30629	0	0	0	-3.17085	0	0	-1.10341
SKP2	0	0	0	0	0	0	0	0	0	0	0	0	0	0	0	0	0	0	0	0	0	0	0	0	0	0	0	0	0	0	0	0	0	0	0	0	0	0	0	0	0	0	0	0	0	0	0	0	0
UBE2W	0	0	0	0	0	0	0	0	0	0	0	0	0	0	0	0	0	0	0	4.19151	0	0	0	0	0	0	0	0	0	0	0	0	0	0	0	0	0	0	0	0	0	0	0	0	0	0	0	0	0
UBA6	0	0	0	0	0	0	0	0	0	0	0	0	0	0	0	0	0	0	0	0	0	0	0	0	0	0	0	0	0	0	0	0	0	0	0	0	0	0	0	0	0	0	0	0	0	0	0	0	0
UBE2K	0	0	0	0	0	0	0	0	0	0	0	0	0	0	0	0	0	0	0	0	0	0	0	0	0	0	0	0	0	0	0	0	1.57643	0	0	0	0	0	0	0	0	0	0	0	0	0	0	0	0
DDB1	0	0	0	0	0	0.0940013	0	-0.138554	0	0	0	0	0	0	0	0	0	0	0	0	0	0	0	0	-1.64366	0	0	0	0	0	-6.38677	0	-11.0422	0	0	0	0	0	0	-0.128269	-1.52974	0	0	0	0	0	0	0	0
CUL3	0	0	0	0	0	0	0	0	0	0	0	0	0	0	0	0	0	0	0	0	0	0	0	0	0	0	0	0	0	0	0	0	0	0	0	0	0	0	0	0	0	0	0	0	0	0	0	0	0
UBE2QL1	0	0	0	0	0	0	0	0	0	0	0	0	0	0	0	0	0	0	0	0	0	0	0	0	0	0	0	0	0	0	0	0	0	0	0	0	0	0	0	0	0	0	0	0	0	0	0	0	1.1428
ANAPC4	0	0.0886108	0	0	0	0	0	4.03936	0	0	0	0.12479	0	8.38449	0	8.57536	4.58281	0	14.6032	7.34638	6.06253	0	0	2.22818	4.36697	-2.11985	11.5245	0	0	0	2.48249	0	0	0	0	0	0.591869	0	0	0	0	4.54444	0	0	0	0	0	0	0
UBE2D1	0	0	0	0	0	0	0	0	0	0	0	0	0	0	0	0	0	0	-0.231344	0	0	0	0	0	0	0	0	0	0	0	0	0	0	0	0	0	0	0	0	0	0	0	0	0	0	0	0	0	0
CBL	0	0	0	0	0	0	0	0	0	0	0	0	-3.03378	0	0	0	0	0	11.3211	0	0	0	0	0	0	0	0	0	0	-5.81103	0	0	0	0	0	0	0	0	0	0	0	0	0	0	0	0	0	0	0.0749808
UBE2S	0	0	0	0	0	0	0	0	0	0	0	0	0	0	0	0	0	0	0	0	0	0	0	0	0	1.36728	0	0	0	0	0	0	0	0	0	0	0	0	0	0	0	0	0	0	0	0	0	0	0
HERC4	0	0	0	0	0	0	0	0	0	0	0	0	0	0	0	0	0	0	0	0	0	0	0	0	0	0	0	0	0	0	0	0	0	0	0	0	0	0	0	0	0	0	0	0	0	0	0	0	0
NHLRC1	0	0	0	0	0	0	0	0	0	0	0	0	0	-3.31069	0	0	0	0	0	0	0	0	1.04381	0	0	0	0	0	0	0	0	0	0	0	0	0	0	0	0	0	0	0	0	0	0	0	0	0	0
UBR5	0	0	0	0	0	0	0	0	0	0	0	0	0	0	0	0	0	0	0	0	0	0	0	0	0	0	0	0	0	0	0	0	0	0	0	0	0	0	0	0	0	0	0	0	0	0	0	0	14.2292
STUB1	0	0	0	0	0	0	0	0	0	0	0	0	0	0	0	0	0	0	4.58046	0	0	0	0	0	0	0	4.04541	0	0	0	0	0	0	0	0	0	0	0	0	0	0	0	0	0	0	0	0	0	0.737763
UBE2C	0	0	0	0	0	0	0	0	0	0	0	0	0	0	0	0	0	0	0	0	0	0	0	0	0	0	0	0	0	0	0	0	0	0	-4.3595	0	-0.04955	0	0	0	0	0	0	0	0	0	0	0	0
ANAPC1	0	0	-5.48979	0	0	1.34739	0	0	0	0	0	0	0	0	0.406899	0	0	0	-13.0553	0	0	0	0	-6.43384	-2.54387	0	-18.7202	0	0	0	0	-12.2593	0	0	-4.45221	-0.601123	0	0	0	-0.935118	-2.53002	0	-7.47153	-9.9761	0	0	0	-10.7197	-25.8542
CUL7	0	0	-1.92372	0	0	0	0	-4.66707	0	0	0	0	0	0	0	0	0	0	0	-2.63823	0	0	0	0	-4.32646	0	0	0	-6.2642	0	0	-0.609705	0	0	0	0	0	0	0	0	0	0	0	0	0	0	0	-1.71675	0
UBE2L6	0	0	-1.04305	0	0	0	0	0	0	0	0	0	0	0	0	0	0	0	0	0	0	0	0	-1.40402	0	0	0	0	0	0	0	-0.11188	0	0	0	0	0	0	0	0	0	0	0	0	0	0	0	0	0
UBOX5	0	0	0	0	0	0	0	0	0	0	0	0	0	0	0	0	0	0	0	0	0	0	0	0	0	0	0	0	0	0	0	0	0	0	0	0	0	0	0	0	0	0	0	0	0	0	0	0	-1.98873
PRPF19	0	0	0	0	0	0	0	0	0	0	0	0	0	0	0	0	0	0	0	0	0	0	0	0	0	0	0	0	0	0	0	0	0	0	0	0	0	0	0	0	0	0	0	0	0	0	0	0	0
UBE2I	0	0	0	0	0	0	0	0	0	0	0	0	0	0	0	0	0	0	0.0235143	0	0	0	0	0	0	0	0.00426223	0	0	0	0	0	0	0	0	0	0	0	0	0	0	0	0	0	0	0	0	0	0.0285799
UBE4A	0	0	0	0	0	0	0	0	0	0	0	0	-2.37944e-15	0	0	0	0	0	0.105472	0	0	0	0	0	0	0	0	0	0	0	0	0	0	0	0	0	0	0	0	0	0	0	0	0	0	0	0	0	0
UBE2M	2.00943	15.6317	18.8409	6.37017	-1.58628	-0.189234	7.77219	13.2957	0	2.60983	10.4226	0	0	0	-4.50458	6.83496	0	-4.13908	27.3043	0	0	3.38908	0.0959568	29.3775	11.4554	0	39.1006	0.568456	10.9312	0	17.1438	28.7043	15.4897	3.64107	15.108	10.5539	6.64191	9.99778	5.18642	18.0671	25.1477	9.23705	9.01656	28.4515	3.15446	21.0713	2.26273	23.3961	24.0697
Schizophrenia Pathway 2
	KMO	TDO2	IDO2	DDC	ALDH2	IL4I1	TPH2	ALDH1B1	ECHS1	INMT	GCDH	ALDH9A1	EHHADH	OGDHL	MAOB	AFMID	ASMT	CAT	CYP1A1	ACAT2	HADHA	CYP1B1	KYNU	OGDH
TPH1	-16.2255	0	0	0	0	0	0	0	0	0	0	0	0	0	0	0	0	0	0	0	0	0	0	-43.4408
KMO	-11.1186	0	0	0	0	0	0	1.835	0	3.4939	0	0	0	0	0	0	0	0	0	0	0	0	0	-38.6835
WARS2	4.24315	0	-0.861348	0	0	0	0	0	0	0	0	0	0	0	0	0	1.19494	0	0	0	0	0	0	0
IDO1	2.60601	0	-3.13764	0	0	-1.57686	0	0	0	-5.02973	0	0	0	0	0	0	0	0.0105997	0	4.50297	0	0	0	0
TDO2	0	0	0	0	0	0	0	0	0	0	0	0	0	0	0	0	0	0	0	0	0	0.43323	0	0
IDO2	0	0	-7.83754e-13	0	0	-3.73032e-15	0	0	0	-6.07427e-15	0	0	0	0	0	0	0	1.76897e-15	0	0	0	0	0	0
DDC	-11.2024	0	0	0	0	0	0	0	0	0	0	0	0	0	0	0	0	0	0	0	0	0	0	0
HADH	0	0	0	0	0	0	0	0	0	0	0	0	0	0	0	0	0	8.37163	0	0	0	0	-0.869591	0
IL4I1	0	0	0	-4.19235	0	0	0	0	0	0	0.0450427	0	0	0	0	0	0	0	0	0	0	0	0	29.1022
AOX1	18.6972	0	-0.538382	0	0	0	0	0	0	-11.9092	0	0	0	0	0	0	0	0	0	0.384912	0	0	0	-26.1358
ALDH7A1	0	-5.85581	0	0	0	0	0	0	0	0.747473	0	0	0	0	0	0	0	2.53447	0	0	0	0	0	0
ALDH1B1	0	0.312398	0	0	0	-2.64089	0	0	0	-5.09505	0	0	-0.319926	0	0	0	0.988945	0	0	4.11303	0	0	0	4.07351
ECHS1	0	0	0	8.20825	-7.33019	0	4.58107	0	-0.266073	0	0	-0.0098952	-0.632058	0	0	0	0	0	0	0	-0.750598	0	0	-31.9437
INMT	8.17898	0	0	0	0	0	0.0014356	0	-19.9319	0	0	0	0	-4.24233	0	0	0	0	0	0	0	0	0	-54.2534
GCDH	0	0	0	0	0	0	0	0	0	0	1.07048	0	0	0	0	0	0	0	0	0	0	0	0.763474	0
AANAT	0.147888	0.835372	-0.0898209	-0.0771374	0	-0.140894	0	-0.00553862	0	-0.278927	0	0	0	0	0	0	0	-0.00268857	0	0	0	0	0	-0.439252
ALDH9A1	-10.1083	0	0	0	0	0	0	0	0	0	0	0	0	0	0	0	0	1.04776	0	0	0	0	0	11.2539
EHHADH	0.908204	0	-0.428541	0	0	0	0	0	0	-11.9348	-7.22797	0	0	0	0	0	0	0	0	0	0	0	0	0
OGDHL	0	0	0	-3.53832	0	0	0	0	15.388	0.340055	0	0	0	0	0	0	0	0	0	0	0	0	0	74.7303
ALDH3A2	0	0	7.57119	0	0	0	0	0	0	0	0	0	0	0	0	0	0	0	0	0	0	0	0.00636698	1.44209
WARS	5.04164	0	-0.0714077	0.941476	0	0	0.0362586	0	-2.44225	-1.84158	0	0	0	0	-1.50634	0.105273	0	0	1.88339	-1.71756	0	0	0	-26.7272
ACMSD	0	0	0	0	0	0	0	0	0	9.07766	0	0	0	0	0	0	0	-28.1514	0	0	0	0	0	0
AFMID	0	0	0	0	0	-1.11715	0	0	0	0	0	0	0	0	0	0	0	6.64319	0	0	0	0	0	3.11954
CAT	0	0	0	0	0	0	0	0	0	0	0	0	0	0	0	0	0	0	0	0.245683	0	0	0	48.0911
CYP1A1	0	0	0	0	0	0	0	0	0	24.2084	0	0	0	0	0	0	0	0	0	0	0	0	0	0
CYP1A2	0	0	0	0	0	0	0	0	0	3.30632e-12	0	0	0	0	0	0	0	0	0	0	0	0	0	0
ACAT2	0	0	0	0	0	0	0	0	0	-4.5037	0	0	0	0	0	0	0	0	0	0	0	0	0	-8.23801
HADHA	0	0	-8.1613	0	0	0	0	0	0	0	0	0	0	0	0	0	0	0	0	0	0	0	0	0
CYP1B1	0	0	-1.91339	0	0	0	0	0	0	0	0	0	0	0	0	0	0	0	0	0	0	0	0	43.4842
KYNU	0	0	0.510908	0	1.39302	0	0	0	0	0	0	0	0	0	0	0	0	18.6043	0	0	3.17538	0	0	0
OGDH	-0.020053	0	0	0	0	0	0	0	0	1.16093	0	0	0	0	0	0	0	0	0	0	0	0	0	0
Schizophrenia Pathway 3
	SHC1	NTRK3	AKT1	IRS2	IRAK2	NRAS	SH2B3	RAF1	IRAK4	PIK3R5	GRB2	PIK3R3	SH2B2	MAPKAPK2	PIK3R2	ARHGDIB	RAP1B	JUN	FOXO3	NFKB1	MAP3K1	SH2B1	YWHAZ	RAP1A	YWHAB	NGFR	PIK3CB	CAMK2A	MAP3K5	CDC42	AKT3	NGF	GAB1	MAPK12	MAPK14	SOS1	CAMK2D	SHC3	IRAK3	SORT1	CALM3	PDK1	YWHAE	AKT2	PLCG1	RAC1	PRDM4	MAPK7	ATF4
SHC1	0	0	0	0	0	0	0	0	0	0	0	0	0	0	0	0	0	0	0	0	0	0	0	0	0	0	0	0	0	0	0	0	0	0	0	0	0	0	0	0	0	0	0	0	0	0	0	0	0
NTRK3	0	0	0	0	0	0	0	0	0	0	0	0	0	0	0	0	0	0	0	0	0	0	0	0	0	0	0	0	0	0	0	0	0	0	0	0	0	0	0	0	0	0	0	0	0	0	0	0	0
AKT1	0	0	0	0	0	0	0	0	0	0	0	0	0	0	0	0	0	0	0	0	0	0	0	0	0	0	0	-1.05634	0	0	0	0	0	0	0	0	0	0	0	0	0	0	0	0	0	0	0	0	0
IRS2	0	0	0	0	0	0	0	0	0	0	0	0	0	0	0	0	0	0	0	0	0	0	0	0	0	0	0	0	0	4.6059	0	0	0	0	0	0	0	0	0	0	0	0	0	0	0	0	0	0	0
IRAK2	0	0	0	0	0	0	0	0	0	0	0	0	0	-1.31283	0	0	0	0	0	0	0	0	0	0	0	0	0	0	0	0	0	0	0	0	0	0	0	0	0	0	0	0	0	0	0	0	0	0	0
NRAS	0	0	0	0	0	0	0	0	0.0016216	0	0	0	0	0	0	0	0	0	0	0	0	0	0	0	1.89455	0	0	2.70165	0	0	0	0	0	0	0	0	0	0	0	0	0	12.2431	0	0	0	5.44917	0	8.55089e-14	0
RAF1	0	0	0	0	0	0	0	0	0	-3.52381	0	0	0	0	0	0	0	0	0	0	0	0	0	0	0	-0.620412	0	0	0	0	0	0	0	-6.36322	0	0	0	0	0	0	0	0	0	0	0	0	0	0	0
IRAK4	0	0	0	0	0	0	0	0	0	0	0	0	0	0	0	0	0	0	0	0	0	0	0	0	0	0	0	0	0	0	0	0	0	0	0	0	0	0	0	0	0	0	0	0	0	0	0	0	0
PIK3CA	0	0	0	0	0	0	0	0	0	0	0	0	0	0	0	0	0	0	0	0	0	0	0	0	0	0	0	0	0	0	0	0	0	0	0	0	0	0	0	0	0	0	0	0	0	0	0	0	0
PIK3R5	0	16.4833	0	0	0	0	0	0	3.18192	0	0	0	0	0	8.56714	6.81268	0	0	0	0	0	1.09438	0	-9.31503	0	0	0	0	0	0	0	0	0	0	0	0	0	0	0	0	0	4.81117	3.15467	0	3.11414	0	0	0	0
MAPK11	0	0	0	0	0	0	-0.0403468	0	0	0	0	0	0	0	0	0	0	0	0	0	0	0	0	0	0	0	0	0	0	0	0	0	0	0	0	0	0	0	0	0	0	0	0	0	0	-0.021616	0	0	0
GRB2	0	0	0	0	0	0	0	0	-1.68949	0	0	0	0	0	0	0	0	0	0	0	0	0	0	0	0	0	0	0	0	0	0	0	0	0	0	0	0	0	0	0	0	0	0	0	0	0	1.87793	0	0
PIK3R3	3.40937	41.6982	0	0	0	43.116	0	0	0	8.99739	23.3815	0	0	1.82871	0	0	0	0	0	0	0	18.3043	0	0	35.158	0	14.8938	57.2269	18.7472	0	8.14876	10.1503	0	1.89725	0	7.63735	29.2209	0	0	0	0	0	71.0822	0	0	25.7923	32.4165	0	12.4509
NFKBIE	0	-1.13352	0	0	0	-22.5571	-4.08465	0	0	-10.1857	0	0	0	0	0	0	0	0	0	0	0	-17.204	0	0	-9.28983	0	0	-7.05244	-0.854585	0	0	-3.0906	0	0	0	-8.17659	-4.37029	0	0	0	0	0	-34.3297	0	0	-19.1045	-8.40953	0	-13.6502
SH2B2	0	0	0	0	0	0	0	0	0	0	0	0	0	0	0	0	0	0	0	0	0	0	0	0	0	0	0	0	0	0	0	0	0	0	0	0	0	0	0	0	0	0	0	0	0	0	0	-0.402433	0
NFKBIB	0	0	0	0	0	0	0	0	0	0	0	0	0	0	0	0	0	0	0	0	0	0	0	0	0	0	0	0	0	0	0	0	0	0	0	0	0	0	0	0	0	0	0	0	0	0	0	0	0
MAPKAPK2	0	0	0	0	0	51.8244	18.071	0	-6.13466	0	14.3496	0	0	0	0	0	0	0	0	-5.79699	0	0	0	0	35.2032	0	3.57546	0.0465946	1.21997	1.13435	0	0	0	0	0	4.67894	4.16352	11.2743	-2.13542	0	0	58.251	27.9671	0	0	35.0208	6.43436	0	0
ARHGDIB	0	0	0	0	0	-25.4736	-12.5352	0	0	0	-0.635339	0	0	0	0	0	0	0	0	0	0	0	0	0	-13.6979	0	0	0	0	0	0	0	0	0	0	0	0	0	0	0	0	-0.0279894	-0.921143	0	0	-10.5857	-3.82061	0	0
JUN	0	-33.4983	-0.504807	0	0	-77.5774	-64.7545	0	0	-6.21383	-33.0013	0	0	0	-2.87911	0	0	0	-1.78409	0	0	-11.9525	0	-10.6267	-53.7388	0	-25.6751	-54.0237	-4.10404	0	-15.6985	0	0	0	-2.18872	-15.0856	-25.3735	-11.7255	0.726922	0	0	-14.8321	-37.5173	0	0	-45.1052	-42.4996	0	-6.13081
FOXO3	0	0	0	0	0	0	0	0	0	0	0	0	0	0	0	0	0	0	0	0	0	0	0	0	0	0	0	0	0	0	0	0	0	0	0	0	0	0	0	0	0	0	0	0	0	0	0	0	0
NFKB1	0	0	0	0	0	0	0	0	0	0	0	0	0	0	0	0	0	0	0	0	1.51207	0	0	0	0	0	0	0	0	0	0	0	0	0	0	0	0	0	0	0	0	0	0	0	0	0	0	0	0
RPS6KA1	0	0	0	0	0	0	0	0	0	0	0	0	0	0	0	0	0	-0.608054	0	0	0	0	0	0	0	0	0	0	0	0	0	0	0	0	0	0	0	0	0	0	0	0	0	0	0	0	0	0	0
SH2B1	0	0	0	0	0	0	0	0	0	0	4.46873	0	0	0	0	0	0	0	0	0	0	0	0	0	4.99531	0	3.56807	7.95957	0	0	0.254625	0	0	0	0	0.415173	0	0.227841	0	0	0	0	0	0	0	0.625492	2.87214	0	1.54481
RAP1A	0	0	0	0	0	0	0	0	0	0	0	0	0	0	0	0	0	0	0	0	0	0	0	0	0.0148706	0	0	0	0	0	0	0	0	0	0	0	0	0	0	0	0	0.169205	0	0	0	0.00707876	0	1.27425	0
YWHAB	0	0	0	0	0	-12.4639	-0.959986	0	0	0	0	0	0	0	0	0	0	0	0	0	0	0	0	0	0	0	0	0	0	0	0	0	0	0	0	0	0	0	0	0	0	0	0	0	0	0	0	0	0
NGFR	0	0	0	0	0	0	0	0	0	0	0	0	0	0	0	0	0	0	0	0	0	0	0	0	0	0	0	13.0061	0	0	0	0	0	0	0	0	0	0	0	0	0	0	0	0	0	0	0	0	0
PIK3CB	0	-3.12968	0	0	0	0	0	0	0	0	0	0	0	0	0	0	0	0	0	0	0	0	0	0	0	0	0	0	0	0	0	0	0	0	0	0	0	0	0	0	0	0	0	0	0	0	0	0	0
CAMK2A	0	-1.70119	0	0	0	0	0	0	0	0	0	0	0	0	0	0	0	0	0	0	0	0	0	0	0	0	0	-25.2846	0	0	0	0	0	-0.413746	0	0	0	0	0	0	0	0	0	0	0	0	0	0	0
FASLG	0	0	0	0	0	0	0	0	0	0	0	0	0	0	0	0	0	0	0	0	0	0	0	0	0	0	0	0	0	0	0	0	0	0	0	0	0	0	0	0	0	0	0	0	0	0	0	0	0
PRKCD	0	0	0	0	0	0	0	0	0	0	0	0	0	0.809009	0	0	0	0	0	0	0	0	0	0	0	0	0	-0.903051	0	0	0	0	2.19798	0	0	0	0	0	0	0	0	0	0	0	0	0	0	0	0
YWHAH	0	0	0	0	0	0	0	0	0	5.71687	0	0	0	0	0	0	0	0	0	0	0	0	0	0	0	0	0	0	0	0	0	0	0	0	0	0	0	0	0	0	0	0	0	0	0	0	0	0	0
AKT3	0	0	0	0	0	0	0	0	1.95506	0	0	0	0	0	0	0	0	0	0	0	0	0	0	0	0	0	0	0	0	0	0	0	0	0	0	0	0	0	0	0	0	0	0	0	0	0	0	0	0
CALM1	0	0	0	0	0	0	0	0	0	0	0	0	0	0	0	0	0	0	0	0	0	0	0	0	0	0	0	0	0	0	0	0	0	0	0	0	0	0	0	0	0	0	0	0	0	0	0	0	0
NGF	0	0	0	0	0	0	0	0	0.000982378	0	0	0	0	0	0	0	0	0	0	0	0	0	0	0	5.67453e-15	0	0	0.0210952	0	0	0	0	0	0	0	0	0	0	0	0	0	2.8345e-15	0	0	0	0	0	5.60902e-15	0
MAPK12	0	0	0	0	0	0	-1.43224	0	0	0	0	0	0	0	0	0	0	0	0	0	0	0	0	0	0	0	0	0	0	0	0	0	0	0	0	0	0	0	0	0	0	0	0	0	0	0	0	0	0
MAPK14	0	0	0	0	0	0	-14.1619	0	0	0	-9.39781	0	0	0	0	0	-3.52828	0	-0.002324	0	0	0	0	0	-17.322	0	0	0	0	0	0	0	0	0	0	-0.550838	-0.0737494	0	0	0	0	-7.5429	0	0	0	-2.82269	-0.798616	0	0
CAMK2D	0	0	0	0	0	0	0	0	0	0	0	0	0	0	0	0	0	0	0	0	3.25271e-15	0	0	0	0	0	0	0	0	0	0	0	0	0	0	0	0	0	0	0	0	0	0	0	0	0	0	0	0
SORT1	0	36.3968	0	0	0	37.4022	0	0	0	0	25.8585	0	0	0	0	0	0	0	0	0	0	21.2017	0	0	40.7789	0	19.8948	103.747	2.04521	0	15.8434	0	0	0	0	9.66578	29.4314	2.16688	-6.80583	0	0	0.70319	52.6557	0	0	27.953	34.3229	0	0
CALM3	0	8.30079	0	0	0	0	0	0	0	0.530359	0	0	0	0	0	0	0	0	0	0	0	0	0	0	0	0	0	8.31429	0	0	0	0	0	0	0	0	0	0	0	0	0	0	0	0	0	0	0	0	0
PDK1	0	0	0	0	0	0	0	0	-3.94825	0	0	0	-0.438002	0	0	-3.21399	0	0	0	0	0	0	0	0	0	0	0	0	0	0	0	0	0	0	0	0	0	0	0	0	-0.774506	0	0	0	0	0	0	-2.85963	0
YWHAE	0	0	0	0	0	5.63802	0	0	-0.941679	0	0	0	0	0	0	0	0	0	0	0	0	0	0	0	0	0	0	0	0	0	0	0	0	3.55819	0	0	0	0	0	0	0	0	0	0	0	0	1.0166	0	0
PLCG1	0	0	0	0	0	-0.392004	-0.00890321	0	0	0	0	0	0	0	0	0	0	0	0	0	0	0	0	0	0	0	0	0	0	0	0	0	0	0	0	0	0	0	0	0	0	0	0	0	0	0	0	0	0
RAC1	0	-39.648	0	0	0	-22.1045	0	-1.054	0	-0.110493	-14.7088	0	0	0	0	-0.928503	0	0	0	0	0	-8.62301	0	0	-26.9405	0	-16.3771	-1.40149	-15.0122	0	-8.99645	-8.67721	0	-0.951379	0	-5.17002	-17.9991	0	1.6092	0	0	-2.07541	-20.2279	-0.231771	0	-19.1213	-22.2072	0	-5.78039
PRDM4	0	0	0	0	0	0	3.53193	0	0	0	0	0	0	0	0	0	0	0	0	0	0	0	0	0	5.60368	0	0	0	0	0	0	0	0	0	0	0	0	0	0	0	0	0	0	0	0	0	4.91039	0	0
MAPK10	0	0	0	0	0	0	0	0	0	0	0	0	0	0	0	0	0	0	0	0	0.255098	0	0	0	0	0	0	0	0	0	0	0	0	0	0	0	0	0	0	0	0	0	0	0	0	0	0	0	0
GSK3B	0	0	0	0	0	0	0	0	0	0	0	0	0	0	0	0	0	0	0	0	0	0	0	0	0	0	0	30.9324	4.92878	0	0	0	0	0	0	0	0	0	0	0	0	0	0	0	0	0	0	0	0
MAPK7	0	0	0	0	0	0	0	0	0	0	0	0	0	0	0	0	0	0	0	0	0	0	0	0	0	0	0	6.83145	0	0	0	0	0	0	0	0	2.35148	0	0	0	0	0	0	0	0	0	0.771798	0	0
ATF4	0	0	0	0	0	0	0	0	0	0.0876399	0	0	0	0	0	0	0	0	0	0	0	0	0	0	0	0	0	0	0	0	0	0	0	0	0	0	0	0	0	0	0	0	0	0	0	0	0	0	0
RHOA	0	0	0	0	0	0	0	0	0	0	0	0	0	0	0	0	0	0	0	0	0	0	0	0	0	0	0	0	0.810272	0	0.21712	0	0	0	0	0	0	0	0	0	0	0	0	0	0	0	0	0	0
BDNF	0	0	0	0	0	0	0	0	5.3841	0	0	0	0	0	0	0	0	0	0	0	0	0	0	0	0	0	0	1.82848	0	0	0	0	0	0	0	0	0	0	0	0	0	0	0	0	0	0	0	3.44908	0
RAPGEF1	0	0	0	0	0	0	0	0	0	0	0	0	0	0	0	0	0	0	0	0	0	0	0	0	0	0	0	-23.6642	0	0	0	0	0	0	0	0	0	0	0	0	0	0	0	0	0	0	0	0	0
MAPK8	0	0	0	0	0	0	0	0	0	0	0	0	0	0	0	0	0	0	0	0	0	0	0	0	0	0	0	0	0	0	0	0	0	0	0	0	0	0	0	0	0	0	0	0	0	0	0	0	0
PIK3R1	0	0	0	0	0	0	0	0	0	0	0	0	0	0	0	0	0	0	0	0	0	0	0	0	0	0	0	0	0	0	0	0	0	0	0	0	0	0	0	0	0	0	0	0	0	0	0	0	0
MAPK9	-10.1658	-12.9091	0	0	-2.15	-44.5922	-27.1751	0	0	-3.34754	-20.2836	-0.0212009	0	-4.2079	-6.95771	-5.3253	0	-12.7698	0	0	0	-7.38459	0	0	-28.1681	0	0	-64.8927	-12.1173	0	-8.13955	-7.21613	0	0	-3.46706	-5.92567	-15.9088	0	0	0	0	-40.388	-43.6963	-1.40898	0	-12.6734	-19.2442	0	0
KRAS	0	0	0	0	0	0	0	0	0	-5.61912	0	0	0	0	0	0	0	0	0	0	0	-6.28921	0	0	0	0	0	0	0	0	0	0	0	0	0	0	0	0	0	0	0	0	0	0	0	0	0	0	0
IKBKB	0	0	0	0	0	0	0	0	0	0	0	0	0	0	0	0	0	0	0	0	0	0	0	0	0	0	0	-33.3255	0	0	0	0	0	0	0	0	0	0	0	0	0	0	0	0	0	0	0	0	0
NFKBIA	0	0	0	0	0	6.02054	0.567307	0	0	0	0	0	0	0	0	0	0	0	0	0	0	0	0	0.419847	0	0	0	0	0	0	0	0	0	0	0	12.7013	0	0	0	0	0	0	0	0	0	7.34172	0	0	0
TP53	0	0	0	0	0	0	0	0	0	0	0	0	0	0	0	0	0	0	0	0	0	0	0	0	0	0	0	0	0	0	0	0	0	0.0401604	0	0	0	0	0	0	0	0	0	0	0	0	0.00451168	0	0
BAD	0	-2.96076	0	0	0	0	0	0	0	0	0	0	0	0	0	0	0	0	0	0	0	0	0	0	0	0	0	0	0	0	0	0	0	0	0	0	0	0	0	0	0	0	0	0	0	0	0	0	0
CAMK2B	0	0	0	0	0	0	0	0	0	0	0	0	0	0	0	0	0	0	0	0	0	0	0	0	0	0	0	0	0	0	0	-0.776262	0	0	0	0	0	0	0	0	0	0	0	0	0	0	0	0	0
BCL2	0	-24.876	0	0	0	0	0	0	0	0	0	0	-1.09791	0	0	0	0	0	0	0	0	0	0	0	0	0	0	-2.59667	0	0	0	0	0	0	0	0	0	0	0	0	0	0	0	0	0	0	0	0	0
MAPK13	0	0	0	0	0	0	-0.0936412	0	0	0	-0.0084415	0	0	0	0	0	-1.74965	0	0	0	0	0	0	0	0	0	0	0	0	0	0	0	0	0	0	0	-0.114865	0	0	0	0	-0.548685	0	0	0	0	-0.053004	0	0
MAPK1	0	4.32859	0	0	0	0	0	0	1.17336	1.1526	0	0	0	0	0	0	0	0	0	0	0	0	0	0	0	0	0	0	0	0	0	0	0	0	0	0	0	0	0	0	0	0	0	0	0	0	0	0	0
SOS2	3.30246	0	0	0	9.01634	2.95483	0	0	0	0	0	1.0862	0	2.84964	0	0	5.79943	2.10599	0	2.69833	0	0	0	21.1692	0	0	0	0	1.69376	0	0	0	3.04489	0	0	0	0	0	0	0	0	0	0	0	0	3.32962	0	0	7.31982
ZNF274	0	0	0	0	0	0	0	0	0	0	0	0	0	0	0	0	0	0	0	0	-2.31973	0	0	0	0	0	0	0	0	0	0	4.30645	0	0	0	0	0	0	0	0	0	0	0	0	0	0	0	8.02656	0
CAMK4	0	0	0	0	0	0	0	0	0	0	0	0	0	0	0	0	0	0.0773172	0	0	0	0	0	0	0	0	0	0	0	0	0	0	0	0	0	0	0	0	0	0	0	0	0	0	0	0	0	0	0
MAP3K3	0	0	0	0	0	0	0	0	0	0	0	0	0	0	0	0	0	0	0	0	0	0	0	0	0	0	0.0611617	0	0	0	5.05717	0	0	0	0	0	0	0	-0.652559	0	0	0	0	0	0	0	0	0	0
MAPK3	0	0	0	0	0	0	0	0	0	0	0	0	0	0	0	0	0	0	0	0	0	1.51534	0	0	0	0	0	0.000299358	0	0	0	0	0	0	0	0	0	0	0	0	0	0	0	0	0	0	0	0	0
HRAS	0	0	0	0	0	0	0	0	0	0	0	0	0	0	0	0	0	0	0	0	0	0	0	0	0	0	0	0	0	0	0	0	0	0	0	0	0	0	0	0	0	0	-4.64444	0	0	0	-1.81597	0	0
YWHAG	0	0	0	0	0	0	0	0	0	0	-0.0262138	0	0	0	0	0	0	0	0	0	0	0	0	0	0	0	0	0	0	0	0	0	0	0	0	0	0	0	0	0	0	-6.57854	0	0	0	0	0	-2.82593	0
CALML5	0	0	0	0	0	0.0228067	40.6995	0	0	0	0	0	0	0	0	0	0	0	0	0	0	0	0	0	0	0	0	-17.3233	0	0	0	0	0	0	0	0	0	0	0	0	0	0	0	0	0	0	0	-6.57175	0
CALML3	0	0	0	0	0	5.81492	0.0295149	0	0	0	0	0	0	0	0	0	0	0	0	0	0	0	0	0	0	0	0	-3.92691e-12	0	0	0	0	0	0	0	0	0	0	0	0	0	0	0	0	0	0	0	-2.65632	0
IRS1	0	0	0	0	0	46.547	68.3123	0	-9.86082	0	0	0	0	0	0	0	0	0	0	0	0	0	0	0	17.6914	0	0	0	0	0	0	0	0	0.00315485	0	0	0	0	0	0	0	0	0	0	0	6.88074	5.74467	0	0
ABL1	0	0	0	0	0	0	0	0	0	0	0	0	0	0	0	0	0	0	0	0	0	0	0	0	0	0	0	-0.281069	0	0	0	0	0	0	0	0	0	0	0	0	0	0	-0.00373682	0	0	0	0	0	0
NTRK1	0	0	0	0	0	0	0	0	0	0	0	0	0	0	0	0	0	0	0	0	0	0	0	0	0	0	0	0	0	0	0	0	0	0	0	0	0	0	0	0	0	0	0	0	0	0	0	0	0
RPS6KA2	-3.16444	0	0	0	0	0	-5.18099	0	3.17063	0	0	0	0	0	-7.92582	0	0	0	-0.711837	0	0	-1.28134	0	0	0	0	-11.0028	-15.6674	-7.50415	0	-9.91131	0	0	-4.88546	-4.29039	0	-11.598	-6.9326	7.71591	0	0	-3.05724	0	0	0	0	0	4.24248	0
RELA	0	-0.00769157	0	0	0	0	0	0	0	0	0	0	0	0	0	0	0	0	0	0	0	0	0	0	0	0	0	0	0	0	0	0	0	0	0	0	0	0	0	0	0	0	0	0	0	0	0	0	0
CRK	0	0	0	0	0	0.0112815	0	0	-0.0135429	0	0	0	0	0	0	0	0	0	0	0	0	0	0	0	0	0	0	0	0	0	0	0	0	0.690307	0	0	0	0	0	0	0	0	0	0	0	0	2.20056	0	0
RIPK2	0	0	0	0	0	0	0	0	0	0	0	0	0	0	0	0	0	0	0	0	0	0	0	0	0	0	0	0	0	0	0	0	0	0	0	0	0	0	0	0	0	0	0	0	0	0	0	0	0
RPS6KA4	0	-2.38495e-15	0	0	0	0	0	0	0	0	0	0	0	0	0	0	0	0	0	0	0	0	0	0	0	0	0	0	0	0	0	0	0	0	0	0	0	0	0	0	0	0	0	0	0	0	0	0	0
CRKL	0	0.740363	0	0	0	0	0	0	0.456023	1.42885e-13	0	0	0	0	0	0	0	0	0	0	0	0	0	0	0	0	0	0	0	0	0	0	0	0	0	0	0	0	0	0	0	0	0	0	0	0	0	0	0
ARHGDIA	0	0	0	0	-2.69079	0	0	0	0	0	0	0	0	0	0	0	0	0	0	0	0	0	0	0	0	0	0	0	0	0	0	0	0	0	0	0	0	0	0	0	0	0	0	0	0	0	0	0	0
NTF3	0	0	0	0	0	0	0	0	0	0	1.1103	0	0	0	0	0	0	0	0	0	0	0	0	0	0	0	0	0	0	0	0	0	0	0	0	0	0	0.975559	0	0	0	9.48512	1.07387	0	0	0	0	0	0
PLCG2	0	0	-0.532292	-0.0141263	0	-0.991613	-7.50141	-2.14363	8.1582	0	0	-2.76723	0	0	0	0	-2.36428	0	-4.35732	0	-1.19156	0	-6.35757	-13.1577	0	0	0	-8.38557	0	0	0	0	0	-7.73233	-3.02635	0	0	0	0	-0.716744	0	0	0	0	0	-10.1356	0	1.16465	-5.21665
CAMK2G	0	0	0	0	0	0	0	0	0	-0.67957	0	0	0	0	0	0	0	0	0	0	0	0	0	0	0	0	0	0	0	0	0	0	0	0	0	0	0	0	0	0	0	0	0	0	0	0	0	0	0
[truncated: 63 more columns]
